# Supplementary material for: ﻿First record of subgenus Synaldis Foerster (Hymenoptera, Braconidae, Alysiinae, Dinotrema Foerster) from Chile, with description of ten new species
Source: Zookeys. 2024 Jul 10;1206:275–314. doi: 10.3897/zookeys.1206.124515 (PMC11255472; doi:10.3897/zookeys.1206.124515)
Supplement: XML Treatment for Dinotrema [file zookeys.1206.124515-treatment1.xml]

<!DOCTYPE tp:taxon-treatment
  PUBLIC "-//TaxonX//DTD Taxonomic Treatment Publishing DTD v0 20100105//EN" "tax-treatment-NSO.dtd">
<tp:taxon-treatment xmlns:tp="http://www.plazi.org/taxpub"><tp:treatment-meta><kwd-group><label>Taxon classification</label><kwd>
              <named-content content-type="kingdom">Animalia</named-content>
            </kwd><kwd>
              <named-content content-type="order">Hymenoptera</named-content>
            </kwd><kwd>
              <named-content content-type="family">Braconidae</named-content>
            </kwd></kwd-group><mixed-citation publication-type="journal"><person-group><name><surname>Dias de Oliveira</surname><given-names>Franciélle</given-names></name><name><surname>Penteado-Dias</surname><given-names>Angélica Maria</given-names></name></person-group><article-title>﻿First record of subgenus <italic><tp:taxon-name><tp:taxon-name-part taxon-name-part-type="genus" reg="Dinotrema"/><tp:taxon-name-part taxon-name-part-type="subgenus" reg="Synaldis">Synaldis</tp:taxon-name-part></tp:taxon-name></italic> Foerster (<tp:taxon-name><tp:taxon-name-part taxon-name-part-type="order">Hymenoptera</tp:taxon-name-part></tp:taxon-name>, <tp:taxon-name><tp:taxon-name-part taxon-name-part-type="family">Braconidae</tp:taxon-name-part></tp:taxon-name>, <tp:taxon-name><tp:taxon-name-part taxon-name-part-type="subfamily">Alysiinae</tp:taxon-name-part></tp:taxon-name>, <italic><tp:taxon-name><tp:taxon-name-part taxon-name-part-type="genus" reg="Dinotrema">Dinotrema</tp:taxon-name-part></tp:taxon-name></italic> Foerster) from Chile, with description of ten new species</article-title><source>Zookeys</source><day>10</day><month>07</month><year>2024</year><volume>1206</volume><fpage>275</fpage><lpage>314</lpage><pub-id pub-id-type="doi">10.3897/zookeys.1206.124515</pub-id></mixed-citation></tp:treatment-meta><tp:nomenclature><label>﻿Genus</label><tp:taxon-name>
            <object-id xmlns:xlink="http://www.w3.org/1999/xlink" content-type="arpha" xlink:type="simple">027B307B-7BD8-50D5-90D2-3250D4730FE0</object-id>
            <tp:taxon-name-part taxon-name-part-type="genus" reg="Dinotrema">Dinotrema</tp:taxon-name-part>
          </tp:taxon-name><tp:taxon-authority>Foerster, 1863</tp:taxon-authority></tp:nomenclature><tp:treatment-sec sec-type="type species" id="SECID0EWUAE"><title>Type species.</title><p><italic><tp:taxon-name><tp:taxon-name-part taxon-name-part-type="genus" reg="Dinotrema">Dinotrema</tp:taxon-name-part><tp:taxon-name-part taxon-name-part-type="species" reg="erythropa">erythropa</tp:taxon-name-part></tp:taxon-name></italic> Foerster, 1863.</p></tp:treatment-sec></tp:taxon-treatment>
