# Supplementary material for: ﻿First record of subgenus Synaldis Foerster (Hymenoptera, Braconidae, Alysiinae, Dinotrema Foerster) from Chile, with description of ten new species
Source: Zookeys. 2024 Jul 10;1206:275–314. doi: 10.3897/zookeys.1206.124515 (PMC11255472; doi:10.3897/zookeys.1206.124515)
Supplement: XML Treatment for Subgenus Synaldis [file zookeys.1206.124515-treatment2.xml]

<!DOCTYPE tp:taxon-treatment
  PUBLIC "-//TaxonX//DTD Taxonomic Treatment Publishing DTD v0 20100105//EN" "tax-treatment-NSO.dtd">
<tp:taxon-treatment xmlns:tp="http://www.plazi.org/taxpub"><tp:treatment-meta><kwd-group><label>Taxon classification</label><kwd>
              <named-content content-type="kingdom">Animalia</named-content>
            </kwd><kwd>
              <named-content content-type="order">Hymenoptera</named-content>
            </kwd><kwd>
              <named-content content-type="family">Braconidae</named-content>
            </kwd></kwd-group><mixed-citation publication-type="journal"><person-group><name><surname>Dias de Oliveira</surname><given-names>Franciélle</given-names></name><name><surname>Penteado-Dias</surname><given-names>Angélica Maria</given-names></name></person-group><article-title>﻿First record of subgenus <italic><tp:taxon-name><tp:taxon-name-part taxon-name-part-type="genus" reg="Dinotrema"/><tp:taxon-name-part taxon-name-part-type="subgenus" reg="Synaldis">Synaldis</tp:taxon-name-part></tp:taxon-name></italic> Foerster (<tp:taxon-name><tp:taxon-name-part taxon-name-part-type="order">Hymenoptera</tp:taxon-name-part></tp:taxon-name>, <tp:taxon-name><tp:taxon-name-part taxon-name-part-type="family">Braconidae</tp:taxon-name-part></tp:taxon-name>, <tp:taxon-name><tp:taxon-name-part taxon-name-part-type="subfamily">Alysiinae</tp:taxon-name-part></tp:taxon-name>, <italic><tp:taxon-name><tp:taxon-name-part taxon-name-part-type="genus" reg="Dinotrema">Dinotrema</tp:taxon-name-part></tp:taxon-name></italic> Foerster) from Chile, with description of ten new species</article-title><source>Zookeys</source><day>10</day><month>07</month><year>2024</year><volume>1206</volume><fpage>275</fpage><lpage>314</lpage><pub-id pub-id-type="doi">10.3897/zookeys.1206.124515</pub-id></mixed-citation></tp:treatment-meta><tp:nomenclature><label>﻿</label><tp:taxon-name>
            <object-id xmlns:xlink="http://www.w3.org/1999/xlink" content-type="arpha" xlink:type="simple">8792A826-CB7B-5EB5-9627-6BD3507716B8</object-id>
            <tp:taxon-name-part taxon-name-part-type="infraspecific-rank">Subgenus</tp:taxon-name-part>
            <tp:taxon-name-part taxon-name-part-type="subgenus" reg="Synaldis">Synaldis</tp:taxon-name-part>
          </tp:taxon-name><tp:taxon-authority>Foerster, 1863</tp:taxon-authority></tp:nomenclature><tp:treatment-sec sec-type="type species" id="SECID0EKWAE"><title>Type species.</title><p><italic><tp:taxon-name><tp:taxon-name-part taxon-name-part-type="genus" reg="Bassus">Bassus</tp:taxon-name-part><tp:taxon-name-part taxon-name-part-type="species" reg="concolor">concolor</tp:taxon-name-part></tp:taxon-name></italic> Nees von Esenbeck, 1812 (monobasic).</p><p><xref ref-type="bibr" rid="B12">Foerster 1863</xref>: 273 (original designation as genus); <xref ref-type="bibr" rid="B25">van Achterberg 1988</xref>: 21 (as synonym of <italic><tp:taxon-name><tp:taxon-name-part taxon-name-part-type="genus" reg="Dinotrema">Dinotrema</tp:taxon-name-part></tp:taxon-name></italic>); <xref ref-type="bibr" rid="B9">Fischer 1993a</xref>: 452 (as genus); <xref ref-type="bibr" rid="B34">Zhu et al. 2017</xref>: 38 (as subgenus).</p></tp:treatment-sec><tp:treatment-sec sec-type="diagnosis" id="SECID0EUXAE"><title>Diagnosis.</title><p>Mandibles tridentate, teeth of differing shape and length, sometimes upper tooth very small. Paraclypeal fovea small, clearly separated from eye. Precoxal sulcus always present. Pterostigma very long and narrow. Fore wing vein 2-SR always absent, resulting the first and second submarginal cells confluent; break between veins r and 3-SR absent. Vein cu-a often postfurcal, rarely almost interstitial. Metasoma with tergites not very narrowed apically in lateral view, apical sternites and ovipositor not strongly retracted under long apical tergites.</p></tp:treatment-sec><tp:treatment-sec sec-type="host" id="SECID0EZXAE"><title>Hosts.</title><p><tp:taxon-name><tp:taxon-name-part taxon-name-part-type="order">Diptera</tp:taxon-name-part></tp:taxon-name> larvae of the family <tp:taxon-name><tp:taxon-name-part taxon-name-part-type="family">Phoridae</tp:taxon-name-part></tp:taxon-name> and possibly <tp:taxon-name><tp:taxon-name-part taxon-name-part-type="family">Drosophilidae</tp:taxon-name-part></tp:taxon-name>.</p></tp:treatment-sec><tp:treatment-sec sec-type="comments" id="SECID0EOYAE"><title>Comments.</title><p>The subgenus <italic><tp:taxon-name><tp:taxon-name-part taxon-name-part-type="genus" reg="Dinotrema"/><tp:taxon-name-part taxon-name-part-type="subgenus" reg="Synaldis">Synaldis</tp:taxon-name-part></tp:taxon-name></italic> Foerster, 1863 from the genus <italic><tp:taxon-name><tp:taxon-name-part taxon-name-part-type="genus" reg="Dinotrema">Dinotrema</tp:taxon-name-part></tp:taxon-name></italic> is recorded in the fauna of Chile for the first time.</p></tp:treatment-sec><ref-list><ref id="B12"><mixed-citation xmlns:xlink="http://www.w3.org/1999/xlink" xlink:type="simple"><person-group><name name-style="western"><surname>Foerster</surname><given-names>A</given-names></name></person-group> (<year>1863</year>) Synopsis der familien und gattungen der Braconen. Verhandlungen des Naturhistorischen Vereines preussischen Rheinlande und Westphalens (1862) 19: 225–288.</mixed-citation></ref><ref id="B25"><mixed-citation xmlns:xlink="http://www.w3.org/1999/xlink" xlink:type="simple"><person-group><name name-style="western"><surname>van Achterberg</surname><given-names>C</given-names></name></person-group> (<year>1988</year>) <article-title>The genera of the <italic><tp:taxon-name><tp:taxon-name-part taxon-name-part-type="genus">Aspilota</tp:taxon-name-part></tp:taxon-name></italic>-group and some descriptions of fungicolous <tp:taxon-name><tp:taxon-name-part taxon-name-part-type="tribe">Alysiini</tp:taxon-name-part></tp:taxon-name> from the Netherlands (<tp:taxon-name><tp:taxon-name-part taxon-name-part-type="order">Hymenoptera</tp:taxon-name-part></tp:taxon-name>: <tp:taxon-name><tp:taxon-name-part taxon-name-part-type="family">Braconidae</tp:taxon-name-part></tp:taxon-name>: <tp:taxon-name><tp:taxon-name-part taxon-name-part-type="subfamily">Alysiinae</tp:taxon-name-part></tp:taxon-name>).</article-title><source>Zoölogische Verhandelingen</source><volume>247</volume>: <fpage>1</fpage>–<lpage>88</lpage>. <ext-link xlink:href="https://repository.naturalis.nl/pub/317564/ZV1988247001.pdf" ext-link-type="uri" xlink:type="simple">https://repository.naturalis.nl/pub/317564/ZV1988247001.pdf</ext-link></mixed-citation></ref><ref id="B9"><mixed-citation xmlns:xlink="http://www.w3.org/1999/xlink" xlink:type="simple"><person-group><name name-style="western"><surname>Fischer</surname><given-names>M</given-names></name></person-group> (<year>1993a</year>) Zur formenvielfalt der kieferwespen der Alten Welt: über die gattungen <italic><tp:taxon-name><tp:taxon-name-part taxon-name-part-type="genus">Synaldis</tp:taxon-name-part></tp:taxon-name></italic> Foerster, <italic><tp:taxon-name><tp:taxon-name-part taxon-name-part-type="genus">Trisynaldis</tp:taxon-name-part></tp:taxon-name></italic> Fischer und <italic><tp:taxon-name><tp:taxon-name-part taxon-name-part-type="genus">Kritscherysia</tp:taxon-name-part></tp:taxon-name></italic> Fischer gen. nov. (<tp:taxon-name><tp:taxon-name-part taxon-name-part-type="order">Hymenoptera</tp:taxon-name-part></tp:taxon-name>, <tp:taxon-name><tp:taxon-name-part taxon-name-part-type="family">Braconidae</tp:taxon-name-part></tp:taxon-name>, <tp:taxon-name><tp:taxon-name-part taxon-name-part-type="subfamily">Alysiinae</tp:taxon-name-part></tp:taxon-name>). Annalen des Naturhistorischen Museums in Wien 94–95(B): 451–490.</mixed-citation></ref><ref id="B34"><mixed-citation xmlns:xlink="http://www.w3.org/1999/xlink" xlink:type="simple"><person-group><name name-style="western"><surname>Zhu</surname><given-names>JC</given-names></name><name name-style="western"><surname>van Achterberg</surname><given-names>C</given-names></name><name name-style="western"><surname>Chen</surname><given-names>XX</given-names></name></person-group> (<year>2017</year>) <article-title>An illustrated key to the genera and subgenera of the <tp:taxon-name><tp:taxon-name-part taxon-name-part-type="tribe">Alysiini</tp:taxon-name-part></tp:taxon-name> (<tp:taxon-name><tp:taxon-name-part taxon-name-part-type="order">Hymenoptera</tp:taxon-name-part></tp:taxon-name>, <tp:taxon-name><tp:taxon-name-part taxon-name-part-type="family">Braconidae</tp:taxon-name-part></tp:taxon-name>, <tp:taxon-name><tp:taxon-name-part taxon-name-part-type="subfamily">Alysiinae</tp:taxon-name-part></tp:taxon-name>), with three genera new for China.</article-title><source>ZooKeys</source><volume>722</volume>: <fpage>37</fpage>–<lpage>79</lpage>. <ext-link xlink:href="10.3897/zookeys.722.14799" ext-link-type="doi" xlink:type="simple">https://doi.org/10.3897/zookeys.722.14799</ext-link></mixed-citation></ref></ref-list></tp:taxon-treatment>
