# Supplementary material for: ﻿First record of subgenus Synaldis Foerster (Hymenoptera, Braconidae, Alysiinae, Dinotrema Foerster) from Chile, with description of ten new species
Source: Zookeys. 2024 Jul 10;1206:275–314. doi: 10.3897/zookeys.1206.124515 (PMC11255472; doi:10.3897/zookeys.1206.124515)
Supplement: XML Treatment for Dinotrema (Synaldis) acarinareolatum [file zookeys.1206.124515-treatment3.xml]

<!DOCTYPE tp:taxon-treatment
  PUBLIC "-//TaxonX//DTD Taxonomic Treatment Publishing DTD v0 20100105//EN" "tax-treatment-NSO.dtd">
<tp:taxon-treatment xmlns:tp="http://www.plazi.org/taxpub"><tp:treatment-meta><kwd-group><label>Taxon classification</label><kwd>
              <named-content content-type="kingdom">Animalia</named-content>
            </kwd><kwd>
              <named-content content-type="order">Hymenoptera</named-content>
            </kwd><kwd>
              <named-content content-type="family">Braconidae</named-content>
            </kwd></kwd-group><mixed-citation publication-type="journal"><person-group><name><surname>Dias de Oliveira</surname><given-names>Franciélle</given-names></name><name><surname>Penteado-Dias</surname><given-names>Angélica Maria</given-names></name></person-group><article-title>﻿First record of subgenus <italic><tp:taxon-name><tp:taxon-name-part taxon-name-part-type="genus" reg="Dinotrema"/><tp:taxon-name-part taxon-name-part-type="subgenus" reg="Synaldis">Synaldis</tp:taxon-name-part></tp:taxon-name></italic> Foerster (<tp:taxon-name><tp:taxon-name-part taxon-name-part-type="order">Hymenoptera</tp:taxon-name-part></tp:taxon-name>, <tp:taxon-name><tp:taxon-name-part taxon-name-part-type="family">Braconidae</tp:taxon-name-part></tp:taxon-name>, <tp:taxon-name><tp:taxon-name-part taxon-name-part-type="subfamily">Alysiinae</tp:taxon-name-part></tp:taxon-name>, <italic><tp:taxon-name><tp:taxon-name-part taxon-name-part-type="genus" reg="Dinotrema">Dinotrema</tp:taxon-name-part></tp:taxon-name></italic> Foerster) from Chile, with description of ten new species</article-title><source>Zookeys</source><day>10</day><month>07</month><year>2024</year><volume>1206</volume><fpage>275</fpage><lpage>314</lpage><pub-id pub-id-type="doi">10.3897/zookeys.1206.124515</pub-id></mixed-citation></tp:treatment-meta><tp:nomenclature><label>﻿</label><tp:taxon-name><object-id xmlns:xlink="http://www.w3.org/1999/xlink" content-type="arpha" xlink:type="simple">EBA9BE8F-C155-5B92-8099-76E57A88CA0B</object-id><tp:taxon-name-part taxon-name-part-type="genus" reg="Dinotrema">Dinotrema</tp:taxon-name-part> (<tp:taxon-name-part taxon-name-part-type="subgenus" reg="Synaldis">Synaldis</tp:taxon-name-part>) <tp:taxon-name-part taxon-name-part-type="species" reg="acarinareolatum">acarinareolatum</tp:taxon-name-part><object-id xmlns:xlink="http://www.w3.org/1999/xlink" content-type="zoobank" xlink:type="simple">https://zoobank.org/EB2DFDFC-9722-46DB-8CBE-C8C067947E3E</object-id></tp:taxon-name><tp:taxon-status xmlns:xlink="http://www.w3.org/1999/xlink" xlink:type="simple">sp. nov.</tp:taxon-status><xref ref-type="fig" rid="F4">Figs 4–12</xref></tp:nomenclature><tp:treatment-sec sec-type="type material" id="SECID0ET1AE"><title>Type material.</title><p><bold><italic>Holotype</italic></bold>: Chile • ♀ (<named-content xmlns:xlink="http://www.w3.org/1999/xlink" content-type="dwc:institutional_code" xlink:title="Museo Nacional de Historia Natural, Santiago, Chile" xlink:href="http://grbio.org/institution/museo-nacional-de-historia-natural-santiago" xlink:type="simple">MNNC</named-content>); Osorno, Parque Nacional Puyehue, Antillanca; <named-content xmlns:xlink="http://www.w3.org/1999/xlink" content-type="dwc:verbatimCoordinates" xlink:type="simple"><named-content content-type="geo-json" specific-use="{&#34;type&#34;:&#34;Point&#34;,&#34;coordinates&#34;:[-72.210833,-40.781944]}" id="NCID0EG2AE" xlink:type="simple">40°46'55"S, 72°12'39"W</named-content></named-content>; alt. 987 m; 9–23 Dec. 2019; D. Amorim and V. Silva leg.; Malaise trap. <bold><italic>Paratypes</italic></bold>: Chile • 1♀ (<abbrev xmlns:xlink="http://www.w3.org/1999/xlink" content-type="institution" xlink:title="Coleção Taxonômica do Departamento de Ecologia e Biologia Evolutiva, São Carlos, Brazil" id="ABBRID0EO2AE" xlink:type="simple">DCBU</abbrev> 514718) and 1♂ (<named-content xmlns:xlink="http://www.w3.org/1999/xlink" content-type="dwc:institutional_code" xlink:title="Museo Nacional de Historia Natural, Santiago, Chile" xlink:href="http://grbio.org/institution/museo-nacional-de-historia-natural-santiago" xlink:type="simple">MNNC</named-content>); same data as for holotype.</p></tp:treatment-sec><tp:treatment-sec sec-type="diagnosis" id="SECID0EY2AE"><title>Diagnosis.</title><p>This species differs from other New World species of <italic><tp:taxon-name><tp:taxon-name-part taxon-name-part-type="genus" reg="Synaldis">Synaldis</tp:taxon-name-part></tp:taxon-name></italic> by the sculpture of the propodeum, with distinct areola and transverse carinae complete, but median longitudinal carina absent (Figs <xref ref-type="fig" rid="F3">3E</xref>, <xref ref-type="fig" rid="F4">10</xref>, <xref ref-type="fig" rid="F4">11</xref>). Additionally, <tp:taxon-name><tp:taxon-name-part taxon-name-part-type="genus" reg="Dinotrema">D.</tp:taxon-name-part> (<tp:taxon-name-part taxon-name-part-type="subgenus" reg="Synaldis">S.</tp:taxon-name-part>) <tp:taxon-name-part taxon-name-part-type="species" reg="acarinareolatum">acarinareolatum</tp:taxon-name-part></tp:taxon-name> sp. nov. can be differentiated by combination of following characteristics: <abbrev xmlns:xlink="http://www.w3.org/1999/xlink" xlink:title="ocular-ocellar line" id="ABBRID0E63AE" xlink:type="simple">OOL</abbrev> of ♀ 4.0× as <abbrev xmlns:xlink="http://www.w3.org/1999/xlink" xlink:title="ocellus diameter" id="ABBRID0ED4AE" xlink:type="simple">OD</abbrev> (Fig. <xref ref-type="fig" rid="F4">7</xref>); in lateral view, eye shorter than temple (Fig. <xref ref-type="fig" rid="F4">5</xref>); mandible with three relatively large teeth, diagonal carina distinct, mandibular apex wider than base (Fig. <xref ref-type="fig" rid="F4">9</xref>); <abbrev xmlns:xlink="http://www.w3.org/1999/xlink" xlink:title="first flagellar segment" id="ABBRID0ET4AE" xlink:type="simple">F1</abbrev> 2.4–2.5× as long as wide (Fig. <xref ref-type="fig" rid="F4">5</xref>); mesoscutal pit present, but sometimes very weak; fore wing vein cu-a postfurcal, 1-CU1 slightly shorter than cu-a, first subdiscal cell 2.5× as long as wide (Figs <xref ref-type="fig" rid="F4">4</xref>, <xref ref-type="fig" rid="F4">6</xref>), hind wing 6.2× as long as wide, vein 1-M 2.3–2.4× as long as 1r-m; hind tibia 8.5–8.7× as long as wide.</p></tp:treatment-sec><tp:treatment-sec sec-type="description" id="SECID0ED5AE"><title>Description.</title><p>♀. Length. Body: 1.8–1.9 mm. Fore wing: 1.6–1.8 mm. Hind wing: 1.2–1.3 mm.</p><p><bold><italic>Head</italic></bold>: in dorsal view (Fig. <xref ref-type="fig" rid="F4">7</xref>), 1.50–1.65× as wide as long, 1.5–1.6× as wide as mesosoma, wider at temples than eyes. Frons smooth. <abbrev xmlns:xlink="http://www.w3.org/1999/xlink" xlink:title="post-ocellar line" id="ABBRID0ET5AE" xlink:type="simple">POL</abbrev> 1.5× as <abbrev xmlns:xlink="http://www.w3.org/1999/xlink" xlink:title="ocellus diameter" id="ABBRID0EX5AE" xlink:type="simple">OD</abbrev>, <abbrev xmlns:xlink="http://www.w3.org/1999/xlink" xlink:title="ocular-ocellar line" id="ABBRID0E25AE" xlink:type="simple">OOL</abbrev> 4.0× as <abbrev xmlns:xlink="http://www.w3.org/1999/xlink" xlink:title="ocellus diameter" id="ABBRID0E65AE" xlink:type="simple">OD</abbrev>. In lateral view (Fig. <xref ref-type="fig" rid="F4">5</xref>), eye 1.4–1.5× as high as wide, 0.6–0.7× as wide as temple. Face 1.8× as wide as high (Fig. <xref ref-type="fig" rid="F4">8</xref>), 1.8× as wide as clypeus, with a weak longitudinal ridge dorsally. Clypeus 2.4× as wide as high, concave ventrally. Malar space 0.7× as clypeus height. Paraclypeal fovea short. Mandible 1.2–1.3× as long as wide (Fig. <xref ref-type="fig" rid="F4">9</xref>), diagonal carina present, strong. Mandibular apex 1.2× wide as base. Upper tooth rounded. Middle tooth subacuminate, longer than other teeth. Lower tooth largely rounded, as long as upper tooth. Lower tooth slightly wider than upper, both wider than middle tooth. Antenna with 15–16 segments (Fig. <xref ref-type="fig" rid="F4">5</xref>), 0.7–0.8× as long as body. Scape 1.7× as long as pedicel. <abbrev xmlns:xlink="http://www.w3.org/1999/xlink" xlink:title="first flagellar segment" id="ABBRID0ET6AE" xlink:type="simple">F1</abbrev> 2.4–2.5× as long as wide, 1.1–1.2× as long as <abbrev xmlns:xlink="http://www.w3.org/1999/xlink" xlink:title="second flagellar segment" id="ABBRID0EX6AE" xlink:type="simple">F2</abbrev>. <abbrev xmlns:xlink="http://www.w3.org/1999/xlink" xlink:title="second flagellar segment" id="ABBRID0E26AE" xlink:type="simple">F2</abbrev> 1.6–1.8× as long as wide. <abbrev xmlns:xlink="http://www.w3.org/1999/xlink" xlink:title="third flagellar segment" id="ABBRID0EAAAG" xlink:type="simple">F3</abbrev> 1.4–1.7× as long as wide. <abbrev xmlns:xlink="http://www.w3.org/1999/xlink" xlink:title="apical flagellar segment" id="ABBRID0EEAAG" xlink:type="simple">AF</abbrev> 1.8× as long as wide. Maxillary palp 0.8× as long as head height.</p><fig id="F4" position="float" orientation="portrait"><object-id xmlns:xlink="http://www.w3.org/1999/xlink" content-type="doi" xlink:type="simple">10.3897/zookeys.1206.124515.figures4-12</object-id><object-id xmlns:xlink="http://www.w3.org/1999/xlink" content-type="arpha" xlink:type="simple">2766502B-5DBA-5317-AC7D-7CC0B103EE38</object-id><label>Figures 4–12.</label><caption><p><tp:taxon-name><tp:taxon-name-part taxon-name-part-type="genus" reg="Dinotrema">Dinotrema</tp:taxon-name-part> (<tp:taxon-name-part taxon-name-part-type="subgenus" reg="Synaldis">Synaldis</tp:taxon-name-part>) <tp:taxon-name-part taxon-name-part-type="species" reg="acarinareolatum">acarinareolatum</tp:taxon-name-part></tp:taxon-name> sp. nov. (<bold>4</bold>, <bold>10</bold> holotype ♀, remainder paratypes ♀, except <bold>7</bold>, <bold>11</bold> ♂) <bold>4</bold> habitus, lateral view <bold>5</bold> antenna, head and mesosoma, lateral view <bold>6</bold> fore wing <bold>7</bold> head, dorsal view <bold>8</bold> head, frontal view <bold>9</bold> mandible, lateral view, arrow showing the diagonal carina <bold>10, 11</bold> propodeum, dorsal and laterodorsal view <bold>12</bold> hind leg, metasoma and ovipositor, lateral view.</p></caption><graphic xmlns:xlink="http://www.w3.org/1999/xlink" xlink:href="zookeys-1206-275_article-124515__-g004.jpg" position="float" orientation="portrait" xlink:type="simple" id="oo_1088758.jpg"><uri content-type="original_file" xlink:type="simple">https://binary.pensoft.net/fig/1088758</uri></graphic></fig><p><bold><italic>Mesosoma</italic></bold>: 1.2–1.3× as long as high (Fig. <xref ref-type="fig" rid="F4">5</xref>), 2.0–2.1× as long as wide. Mesoscutum approximately as long as wide, notauli absent on horizontal surface of mesoscutum. Mesoscutal pit present, distinct and oval, or very weak and rounded, occupying 0.1× of mesoscutal length. Prescutellar depression 1.9–2.1× as long as wide, with median carina incomplete anteriorly to complete, smooth laterally. Side of pronotum weakly crenulate. Precoxal sulcus crenulate medially, not reaching anterior and/or posterior margins of mesopleuron. Posterior mesopleural furrow smooth. Propodeum mainly rugulose to rugose (Figs <xref ref-type="fig" rid="F4">10</xref>, <xref ref-type="fig" rid="F4">11</xref>), with areola 0.9× as high as wide; median longitudinal carina absent; transverse carinae complete. Propodeum with very weak protuberance in lateral view. Propodeal spiracle small (Fig. <xref ref-type="fig" rid="F4">5</xref>), 0.3× distance from spiracle to base of propodeum.</p><p><bold><italic>Wings</italic></bold>: fore wing 2.7× as long as wide, vein 1-SR present, (r+3-SR) 5.7–5.8× as long as r-m, SR1 2.40–2.55× as long as (r+3-SR); cu-a postfurcal, 1-CU1 0.9× as long as cu-a. Marginal cell 4.00–4.25× as long as wide, submarginal cell 2.0–2.2× as long as wide, first subdiscal cell 2.5× as long as wide (Figs <xref ref-type="fig" rid="F4">4</xref>, <xref ref-type="fig" rid="F4">6</xref>). Hind wing 6.2× as long as wide, vein 1-M 0.6–0.7× as long as M+CU, 2.3–2.4× as long as 1r-m; m-cu absent.</p><p><bold><italic>Legs</italic></bold>: hind femur 4.0× as long as wide. Hind tibia 8.5–8.6× as long as wide, 1.1× as long as hind tarsus. First segment of hind tarsus 2.0–2.1× as long as second segment (Fig. <xref ref-type="fig" rid="F4">12</xref>).</p><p><bold><italic>Metasoma</italic></bold>: 1.7–1.9× as long, and 1.3× as wide as mesosoma. <abbrev xmlns:xlink="http://www.w3.org/1999/xlink" xlink:title="first metasomal tergite" id="ABBRID0ETDAG" xlink:type="simple">T1</abbrev> strigose, 1.9× as long as wide, apex 1.4× as wide as base. Ovipositor 0.4× as long as metasoma, 1.5–2.0× as long as <abbrev xmlns:xlink="http://www.w3.org/1999/xlink" xlink:title="first metasomal tergite" id="ABBRID0EXDAG" xlink:type="simple">T1</abbrev>, 1.1–1.3× as long as hind femur. Ovipositor sheath with some sparse and delicate setae (except on 1/3 apical almost glabrous), 0.3–0.4× as long as metasoma, 1.4× as long as <abbrev xmlns:xlink="http://www.w3.org/1999/xlink" xlink:title="first metasomal tergite" id="ABBRID0E2DAG" xlink:type="simple">T1</abbrev> (Figs <xref ref-type="fig" rid="F4">4</xref>, <xref ref-type="fig" rid="F4">12</xref>).</p><p><bold><italic>Color</italic></bold>: head, antennae, pronotum, mesoscutum and metasoma from the second tergite dark brown to brown. Mandibles and side of pronotum light brown. Remaining parts of mesosoma, legs, <abbrev xmlns:xlink="http://www.w3.org/1999/xlink" xlink:title="first metasomal tergite" id="ABBRID0EOEAG" xlink:type="simple">T1</abbrev>, and ovipositor yellowish. Wings hyaline, veins brown.</p><p><bold>Male.</bold> Body length 1.6 mm. <abbrev xmlns:xlink="http://www.w3.org/1999/xlink" xlink:title="post-ocellar line" id="ABBRID0EWEAG" xlink:type="simple">POL</abbrev> 1.3× <abbrev xmlns:xlink="http://www.w3.org/1999/xlink" xlink:title="ocellus diameter" id="ABBRID0E1EAG" xlink:type="simple">OD</abbrev>, <abbrev xmlns:xlink="http://www.w3.org/1999/xlink" xlink:title="ocular-ocellar line" id="ABBRID0E5EAG" xlink:type="simple">OOL</abbrev> 3.0× <abbrev xmlns:xlink="http://www.w3.org/1999/xlink" xlink:title="ocellus diameter" id="ABBRID0ECFAG" xlink:type="simple">OD</abbrev>. Face 1.7× as wide as high, 2.1× as wide as clypeus. Clypeus 2.0× as wide as high. Mandible 1.4× as long as wide. Antenna with 18 segments, as long as body. <abbrev xmlns:xlink="http://www.w3.org/1999/xlink" xlink:title="first flagellar segment" id="ABBRID0EGFAG" xlink:type="simple">F1</abbrev> as long as <abbrev xmlns:xlink="http://www.w3.org/1999/xlink" xlink:title="second flagellar segment" id="ABBRID0EKFAG" xlink:type="simple">F2</abbrev>. <abbrev xmlns:xlink="http://www.w3.org/1999/xlink" xlink:title="second flagellar segment" id="ABBRID0EOFAG" xlink:type="simple">F2</abbrev> 2.0× as long as wide. <abbrev xmlns:xlink="http://www.w3.org/1999/xlink" xlink:title="third flagellar segment" id="ABBRID0ESFAG" xlink:type="simple">F3</abbrev> 1.9× as long as wide. Maxillary palp as long as head height. Mesosoma 2.2× as long as wide. Prescutellar depression 1.8× as long as wide. Hind femur 4.2× as long as wide. Hind tibia 8.7× as long as wide. Metasoma 1.5× as long as mesosoma.</p></tp:treatment-sec><tp:treatment-sec sec-type="etymology" id="SECID0EWFAG"><title>Etymology.</title><p>The epithet is an adjective combining <italic>acarina</italic> (prefix <italic>a</italic>- indicating negation, with <italic>carina</italic> from Latin) and <italic>areolatum</italic> (derived from <italic>areola</italic> in Latin). The species name refers to the sculpture of propodeum, which lacks a median longitudinal carina and has a distinct areola (Figs <xref ref-type="fig" rid="F4">10</xref>, <xref ref-type="fig" rid="F4">11</xref>).</p></tp:treatment-sec><tp:treatment-sec sec-type="distribution" id="SECID0EOGAG"><title>Distribution.</title><p>Chile.</p></tp:treatment-sec><tp:treatment-sec sec-type="comments" id="SECID0ETGAG"><title>Comments.</title><p>Based on its eye being shorter than temple, as well as its relatively thickened flagellomeres and legs, <tp:taxon-name><tp:taxon-name-part taxon-name-part-type="genus" reg="Dinotrema">D.</tp:taxon-name-part> (<tp:taxon-name-part taxon-name-part-type="subgenus" reg="Synaldis">S.</tp:taxon-name-part>) <tp:taxon-name-part taxon-name-part-type="species" reg="acarinareolatum">acarinareolatum</tp:taxon-name-part></tp:taxon-name> sp. nov. appears to be related to the described here <tp:taxon-name><tp:taxon-name-part taxon-name-part-type="genus" reg="Dinotrema">D.</tp:taxon-name-part> (<tp:taxon-name-part taxon-name-part-type="subgenus" reg="Synaldis">S.</tp:taxon-name-part>) <tp:taxon-name-part taxon-name-part-type="species" reg="daltoni">daltoni</tp:taxon-name-part></tp:taxon-name> sp. nov., <tp:taxon-name><tp:taxon-name-part taxon-name-part-type="genus" reg="Dinotrema">D.</tp:taxon-name-part> (<tp:taxon-name-part taxon-name-part-type="subgenus" reg="Synaldis">S.</tp:taxon-name-part>) <tp:taxon-name-part taxon-name-part-type="species" reg="perisfelipoi">perisfelipoi</tp:taxon-name-part></tp:taxon-name> sp. nov. and <tp:taxon-name><tp:taxon-name-part taxon-name-part-type="genus" reg="Dinotrema">D.</tp:taxon-name-part> (<tp:taxon-name-part taxon-name-part-type="subgenus" reg="Synaldis">S.</tp:taxon-name-part>) <tp:taxon-name-part taxon-name-part-type="species" reg="puyehue">puyehue</tp:taxon-name-part></tp:taxon-name> sp. nov., especially to the former. The differences between these species are given in the identification key.</p></tp:treatment-sec><tp:treatment-sec><!--Section generated to contain objects referenced in tp:taxon-treatment.--><fig id="F3" position="float" orientation="portrait"><object-id xmlns:xlink="http://www.w3.org/1999/xlink" content-type="doi" xlink:type="simple">10.3897/zookeys.1206.124515.figure3</object-id><object-id xmlns:xlink="http://www.w3.org/1999/xlink" content-type="arpha" xlink:type="simple">6D2451B3-F8B9-55A9-877C-88642A188EA4</object-id><label>Figure 3.</label><caption><p>Schematic representation of the various types of propodeal sculpture and areolation in New World species of <italic><tp:taxon-name><tp:taxon-name-part taxon-name-part-type="genus" reg="Synaldis">Synaldis</tp:taxon-name-part></tp:taxon-name></italic><bold>A</bold> propodeum with median longitudinal carina and transverse carinae incomplete, short <bold>B</bold> propodeum with median longitudinal carina complete and transverse carinae incomplete <bold>C</bold> propodeum mainly smooth, with median longitudinal carina and transverse carinae complete <bold>D</bold> propodeum mainly rugose, with median longitudinal carina and transverse carinae complete (areola absent) <bold>E</bold> propodeum with areola and transverse carinae complete (median longitudinal carina absent) <bold>F</bold> propodeum with areola and transverse carinae complete, median longitudinal carina incomplete, basal (not extending inside the areola) <bold>G</bold> propodeum with areola and transverse carinae complete, median longitudinal carina incomplete apically, reaching mid-areola <bold>H</bold> propodeum with areola, median longitudinal carina and transverse carinae complete. Abbreviations: lc – lateral carina, mlc – median longitudinal carina, ps – propodeal spiracle, tc – transverse carina.</p></caption><graphic xmlns:xlink="http://www.w3.org/1999/xlink" xlink:href="zookeys-1206-275_article-124515__-g003.jpg" position="float" orientation="portrait" xlink:type="simple" id="oo_1088757.jpg"><uri content-type="original_file" xlink:type="simple">https://binary.pensoft.net/fig/1088757</uri></graphic></fig></tp:treatment-sec></tp:taxon-treatment>
