# Supplementary material for: ﻿First record of subgenus Synaldis Foerster (Hymenoptera, Braconidae, Alysiinae, Dinotrema Foerster) from Chile, with description of ten new species
Source: Zookeys. 2024 Jul 10;1206:275–314. doi: 10.3897/zookeys.1206.124515 (PMC11255472; doi:10.3897/zookeys.1206.124515)
Supplement: XML Treatment for Dinotrema (Synaldis) brunneum [file zookeys.1206.124515-treatment4.xml]

<!DOCTYPE tp:taxon-treatment
  PUBLIC "-//TaxonX//DTD Taxonomic Treatment Publishing DTD v0 20100105//EN" "tax-treatment-NSO.dtd">
<tp:taxon-treatment xmlns:tp="http://www.plazi.org/taxpub"><tp:treatment-meta><kwd-group><label>Taxon classification</label><kwd>
              <named-content content-type="kingdom">Animalia</named-content>
            </kwd><kwd>
              <named-content content-type="order">Hymenoptera</named-content>
            </kwd><kwd>
              <named-content content-type="family">Braconidae</named-content>
            </kwd></kwd-group><mixed-citation publication-type="journal"><person-group><name><surname>Dias de Oliveira</surname><given-names>Franciélle</given-names></name><name><surname>Penteado-Dias</surname><given-names>Angélica Maria</given-names></name></person-group><article-title>﻿First record of subgenus <italic><tp:taxon-name><tp:taxon-name-part taxon-name-part-type="genus" reg="Dinotrema"/><tp:taxon-name-part taxon-name-part-type="subgenus" reg="Synaldis">Synaldis</tp:taxon-name-part></tp:taxon-name></italic> Foerster (<tp:taxon-name><tp:taxon-name-part taxon-name-part-type="order">Hymenoptera</tp:taxon-name-part></tp:taxon-name>, <tp:taxon-name><tp:taxon-name-part taxon-name-part-type="family">Braconidae</tp:taxon-name-part></tp:taxon-name>, <tp:taxon-name><tp:taxon-name-part taxon-name-part-type="subfamily">Alysiinae</tp:taxon-name-part></tp:taxon-name>, <italic><tp:taxon-name><tp:taxon-name-part taxon-name-part-type="genus" reg="Dinotrema">Dinotrema</tp:taxon-name-part></tp:taxon-name></italic> Foerster) from Chile, with description of ten new species</article-title><source>Zookeys</source><day>10</day><month>07</month><year>2024</year><volume>1206</volume><fpage>275</fpage><lpage>314</lpage><pub-id pub-id-type="doi">10.3897/zookeys.1206.124515</pub-id></mixed-citation></tp:treatment-meta><tp:nomenclature><label>﻿</label><tp:taxon-name><object-id xmlns:xlink="http://www.w3.org/1999/xlink" content-type="arpha" xlink:type="simple">359EC3AD-C2B1-585C-A5D1-9AB97CC3472E</object-id><tp:taxon-name-part taxon-name-part-type="genus" reg="Dinotrema">Dinotrema</tp:taxon-name-part> (<tp:taxon-name-part taxon-name-part-type="subgenus" reg="Synaldis">Synaldis</tp:taxon-name-part>) <tp:taxon-name-part taxon-name-part-type="species" reg="brunneum">brunneum</tp:taxon-name-part><object-id xmlns:xlink="http://www.w3.org/1999/xlink" content-type="zoobank" xlink:type="simple">https://zoobank.org/05E15272-7217-4B01-9F5C-90BA7275B75C</object-id></tp:taxon-name><tp:taxon-status xmlns:xlink="http://www.w3.org/1999/xlink" xlink:type="simple">sp. nov.</tp:taxon-status><xref ref-type="fig" rid="F5">Figs 13–22</xref></tp:nomenclature><tp:treatment-sec sec-type="type material" id="SECID0EAKAG"><title>Type material.</title><p><bold><italic>Holotype</italic></bold>: Chile • ♀ (<named-content xmlns:xlink="http://www.w3.org/1999/xlink" content-type="dwc:institutional_code" xlink:title="Museo Nacional de Historia Natural, Santiago, Chile" xlink:href="http://grbio.org/institution/museo-nacional-de-historia-natural-santiago" xlink:type="simple">MNNC</named-content>); Osorno, Parque Nacional Puyehue, Antillanca; <named-content xmlns:xlink="http://www.w3.org/1999/xlink" content-type="dwc:verbatimCoordinates" xlink:type="simple"><named-content content-type="geo-json" specific-use="{&#34;type&#34;:&#34;Point&#34;,&#34;coordinates&#34;:[-72.329722,-40.735000]}" id="NCID0ETKAG" xlink:type="simple">40°44'06"S, 72°19'47"W</named-content></named-content>; alt. 528 m; 14 Jan.–3 Feb. 2017; D. Amorim and V. Silva leg.; flight intercept trap. <bold><italic>Paratypes</italic></bold>: Chile • 1♂ (<named-content xmlns:xlink="http://www.w3.org/1999/xlink" content-type="dwc:institutional_code" xlink:title="Museo Nacional de Historia Natural, Santiago, Chile" xlink:href="http://grbio.org/institution/museo-nacional-de-historia-natural-santiago" xlink:type="simple">MNNC</named-content>); same data as for holotype, except <named-content xmlns:xlink="http://www.w3.org/1999/xlink" content-type="dwc:verbatimCoordinates" xlink:type="simple"><named-content content-type="geo-json" specific-use="{&#34;type&#34;:&#34;Point&#34;,&#34;coordinates&#34;:[-72.316667,-40.733333]}" id="NCID0EDLAG" xlink:type="simple">40°44’S, 72°19’W</named-content></named-content>; alt. 440 m; sweeping • 2♀♀ (<abbrev xmlns:xlink="http://www.w3.org/1999/xlink" content-type="institution" xlink:title="Coleção Taxonômica do Departamento de Ecologia e Biologia Evolutiva, São Carlos, Brazil" id="ABBRID0EILAG" xlink:type="simple">DCBU</abbrev> 387261, <abbrev xmlns:xlink="http://www.w3.org/1999/xlink" content-type="institution" xlink:title="Coleção Taxonômica do Departamento de Ecologia e Biologia Evolutiva, São Carlos, Brazil" id="ABBRID0ENLAG" xlink:type="simple">DCBU</abbrev> 387295); same data as for holotype, except <named-content xmlns:xlink="http://www.w3.org/1999/xlink" content-type="dwc:verbatimCoordinates" xlink:type="simple"><named-content content-type="geo-json" specific-use="{&#34;type&#34;:&#34;Point&#34;,&#34;coordinates&#34;:[-72.316667,-40.733333]}" id="NCID0EVLAG" xlink:type="simple">40°44’S, 72°19’W</named-content></named-content>; alt. 440 m; sweeping.</p></tp:treatment-sec><tp:treatment-sec sec-type="diagnosis" id="SECID0E1LAG"><title>Diagnosis.</title><p>This species differs from other New World species of <italic><tp:taxon-name><tp:taxon-name-part taxon-name-part-type="genus" reg="Synaldis">Synaldis</tp:taxon-name-part></tp:taxon-name></italic> by the combination of the following characteristics: in lateral view, eye wider than temple (Fig. <xref ref-type="fig" rid="F5">17</xref>); paraclypeal fovea middle size (Fig. <xref ref-type="fig" rid="F5">14</xref>); mandible with three relatively large teeth, diagonal carina weak, mandibular apex wider than base; <abbrev xmlns:xlink="http://www.w3.org/1999/xlink" xlink:title="first flagellar segment" id="ABBRID0EPMAG" xlink:type="simple">F1</abbrev> 2.7–3.3× as long as wide (Fig. <xref ref-type="fig" rid="F5">15</xref>); mesoscutal pit present, conspicuous (Fig. <xref ref-type="fig" rid="F5">16</xref>); propodeum with areola, median longitudinal carina and transverse carinae complete (Fig. <xref ref-type="fig" rid="F5">21</xref>); fore wing vein cu-a postfurcal, 1-CU1 shorter than cu-a (Fig. <xref ref-type="fig" rid="F5">18</xref>); hind tibia 9.8–10.3× as long as wide (Fig. <xref ref-type="fig" rid="F5">20</xref>).</p><p><tp:taxon-name><tp:taxon-name-part taxon-name-part-type="genus" reg="Dinotrema">Dinotrema</tp:taxon-name-part> (<tp:taxon-name-part taxon-name-part-type="subgenus" reg="Synaldis">S.</tp:taxon-name-part>) <tp:taxon-name-part taxon-name-part-type="species" reg="brunneum">brunneum</tp:taxon-name-part></tp:taxon-name> sp. nov. is similar to <tp:taxon-name><tp:taxon-name-part taxon-name-part-type="genus" reg="Dinotrema">D.</tp:taxon-name-part> (<tp:taxon-name-part taxon-name-part-type="subgenus" reg="Synaldis">S.</tp:taxon-name-part>) <tp:taxon-name-part taxon-name-part-type="species" reg="chilense">chilense</tp:taxon-name-part></tp:taxon-name> sp. nov. (see their differences in the identification key) and <tp:taxon-name><tp:taxon-name-part taxon-name-part-type="genus" reg="Dinotrema">D.</tp:taxon-name-part> (<tp:taxon-name-part taxon-name-part-type="subgenus" reg="Synaldis">S.</tp:taxon-name-part>) <tp:taxon-name-part taxon-name-part-type="species" reg="verae">verae</tp:taxon-name-part></tp:taxon-name> sp. nov., from which it can be distinguished by head and mesoscutum brown to dark brown (head dorsally dark brown to brown, but mesoscutum yellowish, lighter than head in <tp:taxon-name><tp:taxon-name-part taxon-name-part-type="genus" reg="Dinotrema">D.</tp:taxon-name-part> (<tp:taxon-name-part taxon-name-part-type="subgenus" reg="Synaldis">S.</tp:taxon-name-part>) <tp:taxon-name-part taxon-name-part-type="species" reg="verae">verae</tp:taxon-name-part></tp:taxon-name> sp. nov., Figs <xref ref-type="fig" rid="F5">16</xref>, <xref ref-type="fig" rid="F13">99</xref>), <abbrev xmlns:xlink="http://www.w3.org/1999/xlink" xlink:title="first metasomal tergite" id="ABBRID0EJPAG" xlink:type="simple">T1</abbrev> strigose (rugose–foveolate in <tp:taxon-name><tp:taxon-name-part taxon-name-part-type="genus" reg="Dinotrema">D.</tp:taxon-name-part> (<tp:taxon-name-part taxon-name-part-type="subgenus" reg="Synaldis">S.</tp:taxon-name-part>) <tp:taxon-name-part taxon-name-part-type="species" reg="verae">verae</tp:taxon-name-part></tp:taxon-name> sp. nov., Figs <xref ref-type="fig" rid="F5">21</xref>, <xref ref-type="fig" rid="F13">104</xref>), fore wing vein (r+3-SR) 5.6–5.9× as long as r-m (4.8–5.1× in <tp:taxon-name><tp:taxon-name-part taxon-name-part-type="genus" reg="Dinotrema">D.</tp:taxon-name-part> (<tp:taxon-name-part taxon-name-part-type="subgenus" reg="Synaldis">S.</tp:taxon-name-part>) <tp:taxon-name-part taxon-name-part-type="species" reg="verae">verae</tp:taxon-name-part></tp:taxon-name> sp. nov., Figs <xref ref-type="fig" rid="F5">18</xref>, <xref ref-type="fig" rid="F13">101</xref>), hind femur 4.7–5.0× as long as wide (4.2–4.3× in <tp:taxon-name><tp:taxon-name-part taxon-name-part-type="genus" reg="Dinotrema">D.</tp:taxon-name-part> (<tp:taxon-name-part taxon-name-part-type="subgenus" reg="Synaldis">S.</tp:taxon-name-part>) <tp:taxon-name-part taxon-name-part-type="species" reg="verae">verae</tp:taxon-name-part></tp:taxon-name> sp. nov.), hind tibia 9.8–10.0× as long as wide (8.6–8.9× in <tp:taxon-name><tp:taxon-name-part taxon-name-part-type="genus" reg="Dinotrema">D.</tp:taxon-name-part> (<tp:taxon-name-part taxon-name-part-type="subgenus" reg="Synaldis">S.</tp:taxon-name-part>) <tp:taxon-name-part taxon-name-part-type="species" reg="verae">verae</tp:taxon-name-part></tp:taxon-name> sp. nov., Figs <xref ref-type="fig" rid="F5">20</xref>, <xref ref-type="fig" rid="F13">105</xref>).</p></tp:treatment-sec><tp:treatment-sec sec-type="description" id="SECID0E4RAG"><title>Description.</title><p>♀. Length. Body: 2.5–2.8 mm. Fore wing: 2.6–2.9 mm. Hind wing: 2.0–2.1 mm.</p><p><bold><italic>Head</italic></bold>: in dorsal view (Fig. <xref ref-type="fig" rid="F5">16</xref>), 1.7–1.9× as wide as long, 1.3× as wide as mesosoma, as wide at eyes as temples or slightly wider at eyes. Frons smooth or with weak mid groove. <abbrev xmlns:xlink="http://www.w3.org/1999/xlink" xlink:title="post-ocellar line" id="ABBRID0ENSAG" xlink:type="simple">POL</abbrev> 1.5× as <abbrev xmlns:xlink="http://www.w3.org/1999/xlink" xlink:title="ocellus diameter" id="ABBRID0ERSAG" xlink:type="simple">OD</abbrev>, <abbrev xmlns:xlink="http://www.w3.org/1999/xlink" xlink:title="ocular-ocellar line" id="ABBRID0EVSAG" xlink:type="simple">OOL</abbrev> 2.6× as <abbrev xmlns:xlink="http://www.w3.org/1999/xlink" xlink:title="ocellus diameter" id="ABBRID0EZSAG" xlink:type="simple">OD</abbrev>. In lateral view (Fig. <xref ref-type="fig" rid="F5">17</xref>), eye 1.4–1.5× as high as wide, 1.1–1.2× as wide as temple. Face 1.6× as wide as high (Fig. <xref ref-type="fig" rid="F5">14</xref>), 1.8–2.0× as wide as clypeus, smooth or punctate, with a weak longitudinal ridge dorsally. Clypeus 1.8–1.9× as wide as high, concave ventrally. Malar space 0.5–0.6× as clypeus height. Paraclypeal fovea middle size. Mandible 1.2–1.4× as long as wide, diagonal carina present, weak. Mandibular apex 1.2× wide as base. Upper tooth rounded. Middle tooth acute, longer than other teeth. Lower tooth rounded or nearly so, as long as upper tooth. Upper tooth ca as wide as lower, wider than middle tooth. Antenna with 18–20 segments (Fig. <xref ref-type="fig" rid="F5">15</xref>), 0.7–0.9× as long as body. Scape 1.8× as long as pedicel. <abbrev xmlns:xlink="http://www.w3.org/1999/xlink" xlink:title="first flagellar segment" id="ABBRID0EJTAG" xlink:type="simple">F1</abbrev> 2.7–3.0× as long as wide, 1.2× as long as <abbrev xmlns:xlink="http://www.w3.org/1999/xlink" xlink:title="second flagellar segment" id="ABBRID0ENTAG" xlink:type="simple">F2</abbrev>. <abbrev xmlns:xlink="http://www.w3.org/1999/xlink" xlink:title="second flagellar segment" id="ABBRID0ERTAG" xlink:type="simple">F2</abbrev> 1.9–2.2× as long as wide. <abbrev xmlns:xlink="http://www.w3.org/1999/xlink" xlink:title="third flagellar segment" id="ABBRID0EVTAG" xlink:type="simple">F3</abbrev> 1.8–2.0× as long as wide. <abbrev xmlns:xlink="http://www.w3.org/1999/xlink" xlink:title="apical flagellar segment" id="ABBRID0EZTAG" xlink:type="simple">AF</abbrev> 2.1–2.2× as long as wide. Maxillary palp 1.2× as long as head height.</p><p><bold><italic>Mesosoma</italic></bold>: 1.2–1.4× as long as high (Fig. <xref ref-type="fig" rid="F5">17</xref>), 2.0–2.1× as long as wide. Mesoscutum as long as wide, notauli absent on horizontal surface of mesoscutum (Fig. <xref ref-type="fig" rid="F5">16</xref>). Mesoscutal pit present, oval to elongate, occupying 0.1–0.2× of mesoscutal length. Prescutellar depression 2.0–2.2× as long as wide (Fig. <xref ref-type="fig" rid="F5">21</xref>), with median carina complete, lateral carinae absent or incomplete anteriorly, very short. Side of pronotum crenulate. Precoxal sulcus crenulate medially, not reaching anterior and/or posterior margins of mesopleuron (Fig. <xref ref-type="fig" rid="F5">17</xref>). Posterior mesopleural furrow smooth. Propodeum mainly rugulose to rugose (Fig. <xref ref-type="fig" rid="F5">21</xref>), with areola 0.8× as high as wide; median longitudinal carina complete or nearly so (interrupted very briefly apically); transverse carinae complete. Propodeum with protuberance in lateral view. Propodeal spiracle small to middle (Fig. <xref ref-type="fig" rid="F5">17</xref>), 0.3–0.4× distance from spiracle to base of propodeum.</p><fig id="F5" position="float" orientation="portrait"><object-id xmlns:xlink="http://www.w3.org/1999/xlink" content-type="doi" xlink:type="simple">10.3897/zookeys.1206.124515.figures13-22</object-id><object-id xmlns:xlink="http://www.w3.org/1999/xlink" content-type="arpha" xlink:type="simple">20BC1357-F020-5029-A1F6-792F42014B7A</object-id><label>Figures 13–22.</label><caption><p><tp:taxon-name><tp:taxon-name-part taxon-name-part-type="genus" reg="Dinotrema">Dinotrema</tp:taxon-name-part> (<tp:taxon-name-part taxon-name-part-type="subgenus" reg="Synaldis">Synaldis</tp:taxon-name-part>) <tp:taxon-name-part taxon-name-part-type="species" reg="brunneum">brunneum</tp:taxon-name-part></tp:taxon-name> sp. nov. (<bold>13</bold> holotype ♀, <bold>14–22</bold> paratype ♀) <bold>13</bold> habitus, lateral view <bold>14</bold> head, frontal view <bold>15</bold> antenna <bold>16</bold> head and mesoscutum, dorsal view <bold>17</bold> head and mesosoma, lateral view <bold>18</bold> fore wing <bold>19</bold> hind wing <bold>20</bold> hind leg, metasoma and ovipositor, lateral view <bold>21</bold> prescutellar depression, propodeum and <abbrev xmlns:xlink="http://www.w3.org/1999/xlink" xlink:title="first metasomal tergite" id="ABBRID0EIWAG" xlink:type="simple">T1</abbrev>, dorsal view <bold>22</bold> metasoma without <abbrev xmlns:xlink="http://www.w3.org/1999/xlink" xlink:title="first metasomal tergite" id="ABBRID0EOWAG" xlink:type="simple">T1</abbrev>, dorsal view.</p></caption><graphic xmlns:xlink="http://www.w3.org/1999/xlink" xlink:href="zookeys-1206-275_article-124515__-g005.jpg" position="float" orientation="portrait" xlink:type="simple" id="oo_1088759.jpg"><uri content-type="original_file" xlink:type="simple">https://binary.pensoft.net/fig/1088759</uri></graphic></fig><p><bold><italic>Wings</italic></bold>: fore wing 2.8–2.9× as long as wide, vein 1-SR present, (r+3-SR) 5.6–5.9× as long as r-m, SR1 1.8–1.9× as long as (r+3-SR); cu-a postfurcal, 1-CU1 0.6–0.7× as long as cu-a. Marginal cell 4.1× as long as wide, submarginal cell 1.9–2.1× as long as wide, first subdiscal cell 2.8–2.9× as long as wide (Fig. <xref ref-type="fig" rid="F5">18</xref>). Hind wing 5.4× as long as wide, vein 1-M 0.5–0.6× as long as M+CU, 1.3–1.7× as long as 1r-m; m-cu absent (Fig. <xref ref-type="fig" rid="F5">19</xref>).</p><p><bold><italic>Legs</italic></bold>: hind femur 4.7–5.0× as long as wide. Hind tibia 9.8–10.0× as long as wide, 1.1–1.2× as long as hind tarsus. First segment of hind tarsus 1.8–1.9× as long as second segment (Fig. <xref ref-type="fig" rid="F5">20</xref>).</p><p><bold><italic>Metasoma</italic></bold>: 1.5–1.7× as long, and as wide as mesosoma (Figs <xref ref-type="fig" rid="F5">13</xref>, <xref ref-type="fig" rid="F5">22</xref>). <abbrev xmlns:xlink="http://www.w3.org/1999/xlink" xlink:title="first metasomal tergite" id="ABBRID0EAYAG" xlink:type="simple">T1</abbrev> strigose (Fig. <xref ref-type="fig" rid="F5">21</xref>), 1.7–1.8× as long as wide, apex 1.3–1.6× as wide as base. Ovipositor 0.2–0.3× as long as metasoma, 0.9–1.4× as long as <abbrev xmlns:xlink="http://www.w3.org/1999/xlink" xlink:title="first metasomal tergite" id="ABBRID0EIYAG" xlink:type="simple">T1</abbrev>, 0.6–0.8× as long as hind femur. Ovipositor sheath with some delicate setae (except on 1/3 apical almost glabrous), 0.2–0.3× as long as metasoma, 0.9–1.2× as long as <abbrev xmlns:xlink="http://www.w3.org/1999/xlink" xlink:title="first metasomal tergite" id="ABBRID0EMYAG" xlink:type="simple">T1</abbrev> (Figs <xref ref-type="fig" rid="F5">13</xref>, <xref ref-type="fig" rid="F5">20</xref>).</p><p><bold><italic>Color</italic></bold>: dark brown to brown, except mandibles, legs, and ovipositor yellowish. Wigs hyaline, veins brown.</p><p><bold>Male.</bold> Body length 2.9 mm, fore wing 3.1 mm, hind wing 2.2 mm. <abbrev xmlns:xlink="http://www.w3.org/1999/xlink" xlink:title="post-ocellar line" id="ABBRID0EDZAG" xlink:type="simple">POL</abbrev> 1.4× as <abbrev xmlns:xlink="http://www.w3.org/1999/xlink" xlink:title="ocellus diameter" id="ABBRID0EHZAG" xlink:type="simple">OD</abbrev>, <abbrev xmlns:xlink="http://www.w3.org/1999/xlink" xlink:title="ocular-ocellar line" id="ABBRID0ELZAG" xlink:type="simple">OOL</abbrev> 2.3× as <abbrev xmlns:xlink="http://www.w3.org/1999/xlink" xlink:title="ocellus diameter" id="ABBRID0EPZAG" xlink:type="simple">OD</abbrev>. Eye 1.3× as wide as temple. Face 1.45× as long as high. Mandibular apex 1.1× as wide as base. Antenna with 25 segments, 1.1× as long as body. <abbrev xmlns:xlink="http://www.w3.org/1999/xlink" xlink:title="first flagellar segment" id="ABBRID0ETZAG" xlink:type="simple">F1</abbrev> 3.3× as long as wide, 1.4× as long as <abbrev xmlns:xlink="http://www.w3.org/1999/xlink" xlink:title="second flagellar segment" id="ABBRID0EXZAG" xlink:type="simple">F2</abbrev>. <abbrev xmlns:xlink="http://www.w3.org/1999/xlink" xlink:title="third flagellar segment" id="ABBRID0E2ZAG" xlink:type="simple">F3</abbrev> 2.3× as long as wide. <abbrev xmlns:xlink="http://www.w3.org/1999/xlink" xlink:title="apical flagellar segment" id="ABBRID0E6ZAG" xlink:type="simple">AF</abbrev> 2.5× as long as wide. Propodeum rugose medially. Fore wing 3.1× as long as wide, vein 1-CU1 0.9× as long as cu-a. First subdiscal cell 2.6× as long as wide. Hind tibia 10.3× as long as wide.</p></tp:treatment-sec><tp:treatment-sec sec-type="etymology" id="SECID0ED1AG"><title>Etymology.</title><p>The epithet is an adjective derived from <italic>brunneus</italic>, which means brown in Latin. The species name refers to its predominantly brown body color (Figs <xref ref-type="fig" rid="F5">13–22</xref>).</p></tp:treatment-sec><tp:treatment-sec sec-type="distribution" id="SECID0EP1AG"><title>Distribution.</title><p>Chile.</p></tp:treatment-sec><tp:treatment-sec><!--Section generated to contain objects referenced in tp:taxon-treatment.--><fig id="F13" position="float" orientation="portrait"><object-id xmlns:xlink="http://www.w3.org/1999/xlink" content-type="doi" xlink:type="simple">10.3897/zookeys.1206.124515.figures95-105</object-id><object-id xmlns:xlink="http://www.w3.org/1999/xlink" content-type="arpha" xlink:type="simple">A96100E8-FE30-519E-BF19-07E88894051A</object-id><label>Figures 95–105.</label><caption><p><tp:taxon-name><tp:taxon-name-part taxon-name-part-type="genus" reg="Dinotrema">Dinotrema</tp:taxon-name-part> (<tp:taxon-name-part taxon-name-part-type="subgenus" reg="Synaldis">Synaldis</tp:taxon-name-part>) <tp:taxon-name-part taxon-name-part-type="species" reg="verae">verae</tp:taxon-name-part></tp:taxon-name> sp. nov. (holotype ♀, except <bold>99</bold>, <bold>100</bold>, <bold>104</bold> paratype ♀) <bold>95</bold> habitus, lateral view <bold>96, 97</bold> head, lateral and frontal view respectively <bold>98</bold> mandible, lateral view <bold>99</bold> head and mesoscutum, dorso-lateral view <bold>100</bold> antennae <bold>101</bold> wings <bold>102</bold> mesosoma, lateral view <bold>103</bold> propodeum, dorsal view <bold>104</bold><abbrev xmlns:xlink="http://www.w3.org/1999/xlink" xlink:title="first metasomal tergite" id="ABBRID0E6YCI" xlink:type="simple">T1</abbrev>, dorso-lateral view <bold>105</bold> hind leg, metasoma and ovipositor, lateral view.</p></caption><graphic xmlns:xlink="http://www.w3.org/1999/xlink" xlink:href="zookeys-1206-275_article-124515__-g013.jpg" position="float" orientation="portrait" xlink:type="simple" id="oo_1088768.jpg"><uri content-type="original_file" xlink:type="simple">https://binary.pensoft.net/fig/1088768</uri></graphic></fig></tp:treatment-sec></tp:taxon-treatment>
