# Supplementary material for: ﻿First record of subgenus Synaldis Foerster (Hymenoptera, Braconidae, Alysiinae, Dinotrema Foerster) from Chile, with description of ten new species
Source: Zookeys. 2024 Jul 10;1206:275–314. doi: 10.3897/zookeys.1206.124515 (PMC11255472; doi:10.3897/zookeys.1206.124515)
Supplement: XML Treatment for Dinotrema (Synaldis) chilense [file zookeys.1206.124515-treatment5.xml]

<!DOCTYPE tp:taxon-treatment
  PUBLIC "-//TaxonX//DTD Taxonomic Treatment Publishing DTD v0 20100105//EN" "tax-treatment-NSO.dtd">
<tp:taxon-treatment xmlns:tp="http://www.plazi.org/taxpub"><tp:treatment-meta><kwd-group><label>Taxon classification</label><kwd>
              <named-content content-type="kingdom">Animalia</named-content>
            </kwd><kwd>
              <named-content content-type="order">Hymenoptera</named-content>
            </kwd><kwd>
              <named-content content-type="family">Braconidae</named-content>
            </kwd></kwd-group><mixed-citation publication-type="journal"><person-group><name><surname>Dias de Oliveira</surname><given-names>Franciélle</given-names></name><name><surname>Penteado-Dias</surname><given-names>Angélica Maria</given-names></name></person-group><article-title>﻿First record of subgenus <italic><tp:taxon-name><tp:taxon-name-part taxon-name-part-type="genus" reg="Dinotrema"/><tp:taxon-name-part taxon-name-part-type="subgenus" reg="Synaldis">Synaldis</tp:taxon-name-part></tp:taxon-name></italic> Foerster (<tp:taxon-name><tp:taxon-name-part taxon-name-part-type="order">Hymenoptera</tp:taxon-name-part></tp:taxon-name>, <tp:taxon-name><tp:taxon-name-part taxon-name-part-type="family">Braconidae</tp:taxon-name-part></tp:taxon-name>, <tp:taxon-name><tp:taxon-name-part taxon-name-part-type="subfamily">Alysiinae</tp:taxon-name-part></tp:taxon-name>, <italic><tp:taxon-name><tp:taxon-name-part taxon-name-part-type="genus" reg="Dinotrema">Dinotrema</tp:taxon-name-part></tp:taxon-name></italic> Foerster) from Chile, with description of ten new species</article-title><source>Zookeys</source><day>10</day><month>07</month><year>2024</year><volume>1206</volume><fpage>275</fpage><lpage>314</lpage><pub-id pub-id-type="doi">10.3897/zookeys.1206.124515</pub-id></mixed-citation></tp:treatment-meta><tp:nomenclature><label>﻿</label><tp:taxon-name><object-id xmlns:xlink="http://www.w3.org/1999/xlink" content-type="arpha" xlink:type="simple">B35B7FA2-D9C5-54AD-8633-64D5C6215725</object-id><tp:taxon-name-part taxon-name-part-type="genus" reg="Dinotrema">Dinotrema</tp:taxon-name-part> (<tp:taxon-name-part taxon-name-part-type="subgenus" reg="Synaldis">Synaldis</tp:taxon-name-part>) <tp:taxon-name-part taxon-name-part-type="species" reg="chilense">chilense</tp:taxon-name-part><object-id xmlns:xlink="http://www.w3.org/1999/xlink" content-type="zoobank" xlink:type="simple">https://zoobank.org/6C3824F7-549C-47CE-B07E-9D69338D71F5</object-id></tp:taxon-name><tp:taxon-status xmlns:xlink="http://www.w3.org/1999/xlink" xlink:type="simple">sp. nov.</tp:taxon-status><xref ref-type="fig" rid="F6">Figs 23–33</xref></tp:nomenclature><tp:treatment-sec sec-type="type material" id="SECID0ED3AG"><title>Type material.</title><p><bold><italic>Holotype</italic></bold>: Chile • ♀ (<named-content xmlns:xlink="http://www.w3.org/1999/xlink" content-type="dwc:institutional_code" xlink:title="Museo Nacional de Historia Natural, Santiago, Chile" xlink:href="http://grbio.org/institution/museo-nacional-de-historia-natural-santiago" xlink:type="simple">MNNC</named-content>); Osorno, Parque Nacional Puyehue, Antillanca; <named-content xmlns:xlink="http://www.w3.org/1999/xlink" content-type="dwc:verbatimCoordinates" xlink:type="simple"><named-content content-type="geo-json" specific-use="{&#34;type&#34;:&#34;Point&#34;,&#34;coordinates&#34;:[-72.316667,-40.733333]}" id="NCID0EW3AG" xlink:type="simple">40°44’S, 72°19’W</named-content></named-content>; alt. 440 m; 14 Jan.–3 Feb. 2017; D. Amorim and V. Silva leg.; sweeping. <bold><italic>Paratypes</italic></bold>: Chile • 3♀♀ (<named-content xmlns:xlink="http://www.w3.org/1999/xlink" content-type="dwc:institutional_code" xlink:title="Museo Nacional de Historia Natural, Santiago, Chile" xlink:href="http://grbio.org/institution/museo-nacional-de-historia-natural-santiago" xlink:type="simple">MNNC</named-content>); same data as for holotype • 3♀♀ (<named-content xmlns:xlink="http://www.w3.org/1999/xlink" content-type="dwc:institutional_code" xlink:title="Museo Nacional de Historia Natural, Santiago, Chile" xlink:href="http://grbio.org/institution/museo-nacional-de-historia-natural-santiago" xlink:type="simple">MNNC</named-content>) and 1♂ (<named-content xmlns:xlink="http://www.w3.org/1999/xlink" content-type="dwc:institutional_code" xlink:title="Museo Nacional de Historia Natural, Santiago, Chile" xlink:href="http://grbio.org/institution/museo-nacional-de-historia-natural-santiago" xlink:type="simple">MNNC</named-content>); same data as for holotype, except <named-content xmlns:xlink="http://www.w3.org/1999/xlink" content-type="dwc:verbatimCoordinates" xlink:type="simple"><named-content content-type="geo-json" specific-use="{&#34;type&#34;:&#34;Point&#34;,&#34;coordinates&#34;:[-72.329722,-40.735000]}" id="NCID0EQ4AG" xlink:type="simple">40°44'06"S, 72°19'47"W</named-content></named-content>; alt. 528 m; flight intercept trap • 1♀ (<abbrev xmlns:xlink="http://www.w3.org/1999/xlink" content-type="institution" xlink:title="Coleção Taxonômica do Departamento de Ecologia e Biologia Evolutiva, São Carlos, Brazil" id="ABBRID0EV4AG" xlink:type="simple">DCBU</abbrev> 387163) and 1♂ (<abbrev xmlns:xlink="http://www.w3.org/1999/xlink" content-type="institution" xlink:title="Coleção Taxonômica do Departamento de Ecologia e Biologia Evolutiva, São Carlos, Brazil" id="ABBRID0E14AG" xlink:type="simple">DCBU</abbrev> 386948); same data as for holotype • 4♀♀ (<abbrev xmlns:xlink="http://www.w3.org/1999/xlink" content-type="institution" xlink:title="Coleção Taxonômica do Departamento de Ecologia e Biologia Evolutiva, São Carlos, Brazil" id="ABBRID0E64AG" xlink:type="simple">DCBU</abbrev> 385728, <abbrev xmlns:xlink="http://www.w3.org/1999/xlink" content-type="institution" xlink:title="Coleção Taxonômica do Departamento de Ecologia e Biologia Evolutiva, São Carlos, Brazil" id="ABBRID0EE5AG" xlink:type="simple">DCBU</abbrev> 386175, <abbrev xmlns:xlink="http://www.w3.org/1999/xlink" content-type="institution" xlink:title="Coleção Taxonômica do Departamento de Ecologia e Biologia Evolutiva, São Carlos, Brazil" id="ABBRID0EJ5AG" xlink:type="simple">DCBU</abbrev> 386465, <abbrev xmlns:xlink="http://www.w3.org/1999/xlink" content-type="institution" xlink:title="Coleção Taxonômica do Departamento de Ecologia e Biologia Evolutiva, São Carlos, Brazil" id="ABBRID0EO5AG" xlink:type="simple">DCBU</abbrev> 386544); same data as for holotype, except <named-content xmlns:xlink="http://www.w3.org/1999/xlink" content-type="dwc:verbatimCoordinates" xlink:type="simple"><named-content content-type="geo-json" specific-use="{&#34;type&#34;:&#34;Point&#34;,&#34;coordinates&#34;:[-72.329722,-40.735000]}" id="NCID0EW5AG" xlink:type="simple">40°44'06"S, 72°19'47"W</named-content></named-content>; alt. 528 m; flight intercept trap • 1♀ (<abbrev xmlns:xlink="http://www.w3.org/1999/xlink" content-type="institution" xlink:title="Coleção Taxonômica do Departamento de Ecologia e Biologia Evolutiva, São Carlos, Brazil" id="ABBRID0E25AG" xlink:type="simple">DCBU</abbrev> 386168); same data as for holotype, except <named-content xmlns:xlink="http://www.w3.org/1999/xlink" content-type="dwc:verbatimCoordinates" xlink:type="simple"><named-content content-type="geo-json" specific-use="{&#34;type&#34;:&#34;Point&#34;,&#34;coordinates&#34;:[-72.329722,-40.735000]}" id="NCID0ED6AG" xlink:type="simple">40°44'06"S, 72°19'47"W</named-content></named-content>; alt. 528 m; Malaise trap.</p></tp:treatment-sec><tp:treatment-sec sec-type="diagnosis" id="SECID0EI6AG"><title>Diagnosis.</title><p>This species differs from other New World species of <italic><tp:taxon-name><tp:taxon-name-part taxon-name-part-type="genus" reg="Synaldis">Synaldis</tp:taxon-name-part></tp:taxon-name></italic> by the combination of the following characteristics: in lateral view, eye as wide as or slightly wider than temple (Fig. <xref ref-type="fig" rid="F6">31</xref>); mandible with three relatively large teeth, diagonal carina present, mandibular apex wider than base (Fig. <xref ref-type="fig" rid="F6">28</xref>); <abbrev xmlns:xlink="http://www.w3.org/1999/xlink" xlink:title="first flagellar segment" id="ABBRID0E46AG" xlink:type="simple">F1</abbrev> 2.8–3.2× as long as wide (Fig. <xref ref-type="fig" rid="F6">25</xref>); mesoscutal pit present, conspicuous; propodeum with areola, median longitudinal carina incomplete apically, transverse carinae complete (Fig. <xref ref-type="fig" rid="F6">27</xref>); fore wing vein cu-a distinctly postfurcal, 1-CU1 as long as or longer than cu-a (Fig. <xref ref-type="fig" rid="F6">29</xref>); hind tibia 9.0–9.4× as long as wide (Fig. <xref ref-type="fig" rid="F6">32</xref>).</p><p><tp:taxon-name><tp:taxon-name-part taxon-name-part-type="genus" reg="Dinotrema">Dinotrema</tp:taxon-name-part> (<tp:taxon-name-part taxon-name-part-type="subgenus" reg="Synaldis">S.</tp:taxon-name-part>) <tp:taxon-name-part taxon-name-part-type="species" reg="chilense">chilense</tp:taxon-name-part></tp:taxon-name> sp. nov. is similar to <tp:taxon-name><tp:taxon-name-part taxon-name-part-type="genus" reg="Dinotrema">D.</tp:taxon-name-part> (<tp:taxon-name-part taxon-name-part-type="subgenus" reg="Synaldis">S.</tp:taxon-name-part>) <tp:taxon-name-part taxon-name-part-type="species" reg="brunneum">brunneum</tp:taxon-name-part></tp:taxon-name> sp. nov. (see their differences in the identification key) and <tp:taxon-name><tp:taxon-name-part taxon-name-part-type="genus" reg="Dinotrema">D.</tp:taxon-name-part> (<tp:taxon-name-part taxon-name-part-type="subgenus" reg="Synaldis">S.</tp:taxon-name-part>) <tp:taxon-name-part taxon-name-part-type="species" reg="verae">verae</tp:taxon-name-part></tp:taxon-name> sp. nov., differing from the latter by paraclypeal fovea short size (middle in <tp:taxon-name><tp:taxon-name-part taxon-name-part-type="genus" reg="Dinotrema">D.</tp:taxon-name-part> (<tp:taxon-name-part taxon-name-part-type="subgenus" reg="Synaldis">S.</tp:taxon-name-part>) <tp:taxon-name-part taxon-name-part-type="species" reg="verae">verae</tp:taxon-name-part></tp:taxon-name> sp. nov., Figs <xref ref-type="fig" rid="F6">24</xref>, <xref ref-type="fig" rid="F13">97</xref>), fore wing vein (r+3-SR) 5.6–6.4× as long as r-m (5.1× in <tp:taxon-name><tp:taxon-name-part taxon-name-part-type="genus" reg="Dinotrema">D.</tp:taxon-name-part> (<tp:taxon-name-part taxon-name-part-type="subgenus" reg="Synaldis">S.</tp:taxon-name-part>) <tp:taxon-name-part taxon-name-part-type="species" reg="verae">verae</tp:taxon-name-part></tp:taxon-name> sp. nov.), 1-CU1 1.0–1.4× as long as cu-a (0.55–0.70× in <tp:taxon-name><tp:taxon-name-part taxon-name-part-type="genus" reg="Dinotrema">D.</tp:taxon-name-part> (<tp:taxon-name-part taxon-name-part-type="subgenus" reg="Synaldis">S.</tp:taxon-name-part>) <tp:taxon-name-part taxon-name-part-type="species" reg="verae">verae</tp:taxon-name-part></tp:taxon-name> sp. nov., Figs <xref ref-type="fig" rid="F6">29</xref>, <xref ref-type="fig" rid="F13">101</xref>), hind wing vein 1-M of ♀ 1.7× as long as 1r-m (1.2× in <tp:taxon-name><tp:taxon-name-part taxon-name-part-type="genus" reg="Dinotrema">D.</tp:taxon-name-part> (<tp:taxon-name-part taxon-name-part-type="subgenus" reg="Synaldis">S.</tp:taxon-name-part>) <tp:taxon-name-part taxon-name-part-type="species" reg="verae">verae</tp:taxon-name-part></tp:taxon-name> sp. nov.), <abbrev xmlns:xlink="http://www.w3.org/1999/xlink" xlink:title="first metasomal tergite" id="ABBRID0EFEBG" xlink:type="simple">T1</abbrev> strigose to rugose (rugose–foveolate in <tp:taxon-name><tp:taxon-name-part taxon-name-part-type="genus" reg="Dinotrema">D.</tp:taxon-name-part> (<tp:taxon-name-part taxon-name-part-type="subgenus" reg="Synaldis">S.</tp:taxon-name-part>) <tp:taxon-name-part taxon-name-part-type="species" reg="verae">verae</tp:taxon-name-part></tp:taxon-name> sp. nov., Figs <xref ref-type="fig" rid="F6">27</xref>, <xref ref-type="fig" rid="F13">104</xref>).</p><p><tp:taxon-name><tp:taxon-name-part taxon-name-part-type="genus" reg="Dinotrema">Dinotrema</tp:taxon-name-part> (<tp:taxon-name-part taxon-name-part-type="subgenus" reg="Synaldis">S.</tp:taxon-name-part>) <tp:taxon-name-part taxon-name-part-type="species" reg="chilense">chilense</tp:taxon-name-part></tp:taxon-name> sp. nov. is also somewhat similar to <tp:taxon-name><tp:taxon-name-part taxon-name-part-type="genus" reg="Dinotrema">D.</tp:taxon-name-part> (<tp:taxon-name-part taxon-name-part-type="subgenus" reg="Synaldis">S.</tp:taxon-name-part>) <tp:taxon-name-part taxon-name-part-type="species" reg="flavum">flavum</tp:taxon-name-part></tp:taxon-name> sp. nov., from which it can be distinguished by face and clypeus brown to dark brown (yellow in <tp:taxon-name><tp:taxon-name-part taxon-name-part-type="genus" reg="Dinotrema">D.</tp:taxon-name-part> (<tp:taxon-name-part taxon-name-part-type="subgenus" reg="Synaldis">S.</tp:taxon-name-part>) <tp:taxon-name-part taxon-name-part-type="species" reg="flavum">flavum</tp:taxon-name-part></tp:taxon-name> sp. nov.), <abbrev xmlns:xlink="http://www.w3.org/1999/xlink" xlink:title="apical flagellar segment" id="ABBRID0ELGBG" xlink:type="simple">AF</abbrev> 2.0–2.3× as long as wide (2.7× in <tp:taxon-name><tp:taxon-name-part taxon-name-part-type="genus" reg="Dinotrema">D.</tp:taxon-name-part> (<tp:taxon-name-part taxon-name-part-type="subgenus" reg="Synaldis">S.</tp:taxon-name-part>) <tp:taxon-name-part taxon-name-part-type="species" reg="flavum">flavum</tp:taxon-name-part></tp:taxon-name> sp. nov.), metasoma 0.8× as wide as mesosoma (1.3× in <tp:taxon-name><tp:taxon-name-part taxon-name-part-type="genus" reg="Dinotrema">D.</tp:taxon-name-part> (<tp:taxon-name-part taxon-name-part-type="subgenus" reg="Synaldis">S.</tp:taxon-name-part>) <tp:taxon-name-part taxon-name-part-type="species" reg="flavum">flavum</tp:taxon-name-part></tp:taxon-name> sp. nov.), hind wing 5.6–5.8× as long as wide and vein 1-M 1.4–1.7× as long as 1r-m (6.2× and 2.0× respectively in <tp:taxon-name><tp:taxon-name-part taxon-name-part-type="genus" reg="Dinotrema">D.</tp:taxon-name-part> (<tp:taxon-name-part taxon-name-part-type="subgenus" reg="Synaldis">S.</tp:taxon-name-part>) <tp:taxon-name-part taxon-name-part-type="species" reg="flavum">flavum</tp:taxon-name-part></tp:taxon-name> sp. nov.), hind femur 4.5–4.9× as long as wide (4.2× in <tp:taxon-name><tp:taxon-name-part taxon-name-part-type="genus" reg="Dinotrema">D.</tp:taxon-name-part> (<tp:taxon-name-part taxon-name-part-type="subgenus" reg="Synaldis">S.</tp:taxon-name-part>) <tp:taxon-name-part taxon-name-part-type="species" reg="flavum">flavum</tp:taxon-name-part></tp:taxon-name> sp. nov.), hind tibia 9.0–9.4× as long as wide (10.1–10.4×in <tp:taxon-name><tp:taxon-name-part taxon-name-part-type="genus" reg="Dinotrema">D.</tp:taxon-name-part> (<tp:taxon-name-part taxon-name-part-type="subgenus" reg="Synaldis">S.</tp:taxon-name-part>) <tp:taxon-name-part taxon-name-part-type="species" reg="flavum">flavum</tp:taxon-name-part></tp:taxon-name> sp. nov., Figs <xref ref-type="fig" rid="F6">32</xref>, <xref ref-type="fig" rid="F8">54</xref>).</p></tp:treatment-sec><tp:treatment-sec sec-type="description" id="SECID0E4IBG"><title>Description.</title><p>♀. Length. Body: 1.9–2.6 mm. Fore wing: 2.05–2.65 mm. Hind wing: 1.5–2.0 mm.</p><p><bold><italic>Head</italic></bold>: in dorsal view, 1.7–2.0× as wide as long, 1.3–1.5× as wide as mesosoma, as wide at eyes as at temples or slightly wider at temples. Frons smooth or with weak mid groove. <abbrev xmlns:xlink="http://www.w3.org/1999/xlink" xlink:title="post-ocellar line" id="ABBRID0EJJBG" xlink:type="simple">POL</abbrev> 1.2–1.4× as <abbrev xmlns:xlink="http://www.w3.org/1999/xlink" xlink:title="ocellus diameter" id="ABBRID0ENJBG" xlink:type="simple">OD</abbrev>, <abbrev xmlns:xlink="http://www.w3.org/1999/xlink" xlink:title="ocular-ocellar line" id="ABBRID0ERJBG" xlink:type="simple">OOL</abbrev> 2.6–3.0× as <abbrev xmlns:xlink="http://www.w3.org/1999/xlink" xlink:title="ocellus diameter" id="ABBRID0EVJBG" xlink:type="simple">OD</abbrev>. In lateral view (Fig. <xref ref-type="fig" rid="F6">31</xref>), eye 1.2–1.5× as high as wide, 1.0–1.2× as wide as temple. Face 1.4–1.7× as wide as high (Fig. <xref ref-type="fig" rid="F6">24</xref>), 1.8–2.0× as wide as clypeus, smooth or with a weak longitudinal ridge dorsally. Clypeus 1.8–2.1× as wide as high, slightly concave ventrally. Malar space 0.5–0.6× as clypeus height. Paraclypeal fovea short size. Mandible 1.2–1.4× as long as wide (Fig. <xref ref-type="fig" rid="F6">28</xref>), diagonal carina present. Mandibular apex 1.2–1.4× wide as base. Upper tooth almost rounded. Middle tooth acute, longer than other teeth. Lower tooth rounded, as long as or slightly longer than upper tooth. Upper tooth ca as wide as lower, wider than middle tooth. Antenna with 17–21 segments, 0.9–1.0× as long as body. Scape 1.80–2.05× as long as pedicel. <abbrev xmlns:xlink="http://www.w3.org/1999/xlink" xlink:title="first flagellar segment" id="ABBRID0EFKBG" xlink:type="simple">F1</abbrev> 2.8–3.2× as long as wide (Fig. <xref ref-type="fig" rid="F6">25</xref>), 1.0–1.2× as long as <abbrev xmlns:xlink="http://www.w3.org/1999/xlink" xlink:title="second flagellar segment" id="ABBRID0ENKBG" xlink:type="simple">F2</abbrev>. <abbrev xmlns:xlink="http://www.w3.org/1999/xlink" xlink:title="second flagellar segment" id="ABBRID0ERKBG" xlink:type="simple">F2</abbrev> 2.2–2.4× as long as wide. <abbrev xmlns:xlink="http://www.w3.org/1999/xlink" xlink:title="third flagellar segment" id="ABBRID0EVKBG" xlink:type="simple">F3</abbrev> 1.9–2.2× as long as wide. <abbrev xmlns:xlink="http://www.w3.org/1999/xlink" xlink:title="apical flagellar segment" id="ABBRID0EZKBG" xlink:type="simple">AF</abbrev> 2.0–2.3× as long as wide (Fig. <xref ref-type="fig" rid="F6">26</xref>). Maxillary palp 1.1–1.2× as long as head height.</p><p><bold><italic>Mesosoma</italic></bold>: 1.2–1.4× as long as high (Fig. <xref ref-type="fig" rid="F6">31</xref>), 2.05–2.30× as long as wide. Mesoscutum ca as long as wide, notauli absent on horizontal surface of mesoscutum. Mesoscutal pit present, oval–elongate, occupying 0.1–0.3× of mesoscutal length. Prescutellar depression 2.0–2.2× as long as wide, with median carina complete or incomplete anteriorly (very weak), lateral carinae absent to almost complete. Side of pronotum crenulate, sometimes weakly. Precoxal sulcus crenulate medially, not reaching margins of mesopleuron, or almost reaching its anterior margin. Posterior mesopleural furrow smooth. Propodeum mainly smooth to rugulose (except inside areola with some rugae) (Fig. <xref ref-type="fig" rid="F6">27</xref>), with areola 1.0–1.1× as high as wide; median longitudinal carina incomplete apically, not extending inside areola or reaching at most its middle; transverse carinae complete. Propodeum with protuberance in lateral view. Propodeal spiracle small to middle (Fig. <xref ref-type="fig" rid="F6">31</xref>), 0.3–0.4× distance from spiracle to base of propodeum.</p><fig id="F6" position="float" orientation="portrait"><object-id xmlns:xlink="http://www.w3.org/1999/xlink" content-type="doi" xlink:type="simple">10.3897/zookeys.1206.124515.figures23-33</object-id><object-id xmlns:xlink="http://www.w3.org/1999/xlink" content-type="arpha" xlink:type="simple">A4779C7A-1642-5C72-9265-901111B40AA6</object-id><label>Figures 23–33.</label><caption><p><tp:taxon-name><tp:taxon-name-part taxon-name-part-type="genus" reg="Dinotrema">Dinotrema</tp:taxon-name-part> (<tp:taxon-name-part taxon-name-part-type="subgenus" reg="Synaldis">Synaldis</tp:taxon-name-part>) <tp:taxon-name-part taxon-name-part-type="species" reg="chilense">chilense</tp:taxon-name-part></tp:taxon-name> sp. nov. (<bold>23</bold> holotype ♀, <bold>24–31</bold> paratypes ♀) <bold>23</bold> habitus, lateral view <bold>24</bold> head, frontal view <bold>25, 26</bold> basal and apical parts of antenna respectively <bold>27</bold> propodeum and <abbrev xmlns:xlink="http://www.w3.org/1999/xlink" xlink:title="first metasomal tergite" id="ABBRID0EWMBG" xlink:type="simple">T1</abbrev>, dorsal view <bold>28</bold> mandible, lateral view <bold>29</bold> fore wing <bold>30</bold> hind wing <bold>31</bold> head and mesosoma, lateral view <bold>32</bold> hind leg <bold>33</bold> metasoma and ovipositor, lateral view.</p></caption><graphic xmlns:xlink="http://www.w3.org/1999/xlink" xlink:href="zookeys-1206-275_article-124515__-g006.jpg" position="float" orientation="portrait" xlink:type="simple" id="oo_1088760.jpg"><uri content-type="original_file" xlink:type="simple">https://binary.pensoft.net/fig/1088760</uri></graphic></fig><p><bold><italic>Wings</italic></bold>: fore wing 2.6–2.9× as long as wide, vein 1-SR present, (r+3-SR) 5.6–6.4× as long as r-m, SR1 2.0–2.2× as long as (r+3-SR); cu-a distinctly postfurcal, 1-CU1 1.2–1.4× as long as cu-a. Marginal cell 4.4–4.6× as long as wide, submarginal cell 2.2–2.5× as long as wide, first subdiscal cell 3.0–3.3× as long as wide (Fig. <xref ref-type="fig" rid="F6">29</xref>). Hind wing 5.6–5.8× as long as wide, vein 1-M 0.5–0.6× as long as M+CU, 1.7× as long as 1r-m; m-cu absent (Fig. <xref ref-type="fig" rid="F6">30</xref>).</p><p><bold><italic>Legs</italic></bold>: hind femur 4.5–4.7× as long as wide. Hind tibia 9.0–9.4× as long as wide, 1.0–1.2× as long as hind tarsus. First segment of hind tarsus 1.9–2.2× as long as second segment (Fig. <xref ref-type="fig" rid="F6">32</xref>).</p><p><bold><italic>Metasoma</italic></bold>: 1.4–1.8× as long, and 0.8× as wide as mesosoma (Fig. <xref ref-type="fig" rid="F6">23</xref>). <abbrev xmlns:xlink="http://www.w3.org/1999/xlink" xlink:title="first metasomal tergite" id="ABBRID0EQOBG" xlink:type="simple">T1</abbrev> strigose to rugose (Fig. <xref ref-type="fig" rid="F6">27</xref>), 1.9–2.2× as long as wide, apex 1.2–1.5× as wide as base. Ovipositor 0.35–0.50× as long as metasoma, 1.20–1.75× as long as <abbrev xmlns:xlink="http://www.w3.org/1999/xlink" xlink:title="first metasomal tergite" id="ABBRID0EYOBG" xlink:type="simple">T1</abbrev>, 0.7–1.2× as long as hind femur. Ovipositor sheath with some delicate setae (except on 1/4 apical almost glabrous), 0.35–0.50× as long as metasoma, 1.20–1.55× as long as <abbrev xmlns:xlink="http://www.w3.org/1999/xlink" xlink:title="first metasomal tergite" id="ABBRID0E3OBG" xlink:type="simple">T1</abbrev> (Figs <xref ref-type="fig" rid="F6">23</xref>, <xref ref-type="fig" rid="F6">33</xref>).</p><p><bold><italic>Color</italic></bold>: head brown to dark brown. Mesosoma light brown to yellow. Mandibles and legs yellowish. Antennae and metasoma brown to yellow. Wings hyaline to slightly darkened, veins light brown to brown.</p></tp:treatment-sec><tp:treatment-sec sec-type="variation" id="SECID0EPPBG"><title>Variation.</title><p>The female of this species has two morphological groups, characterized by:</p><p>I) fore wing vein (r+3-SR) 5.5–5.9× as long as r-m, <abbrev xmlns:xlink="http://www.w3.org/1999/xlink" xlink:title="ocular-ocellar line" id="ABBRID0EWPBG" xlink:type="simple">OOL</abbrev> 2.6–2.8× as <abbrev xmlns:xlink="http://www.w3.org/1999/xlink" xlink:title="ocellus diameter" id="ABBRID0E1PBG" xlink:type="simple">OD</abbrev>, body length 2.2–2.6 mm,</p><p>II) fore wing vein (r+3-SR) 6.3–6.4× as long as r-m, <abbrev xmlns:xlink="http://www.w3.org/1999/xlink" xlink:title="ocular-ocellar line" id="ABBRID0EAQBG" xlink:type="simple">OOL</abbrev> 2.9–3.0× as <abbrev xmlns:xlink="http://www.w3.org/1999/xlink" xlink:title="ocellus diameter" id="ABBRID0EEQBG" xlink:type="simple">OD</abbrev>, body length 1.9–2.2 mm.</p><p><bold>Male.</bold> Body length 1.4–2.1 mm, fore wing length 1.5–1.7 mm, hind wing length 1.1–1.7 mm. <abbrev xmlns:xlink="http://www.w3.org/1999/xlink" xlink:title="ocular-ocellar line" id="ABBRID0EMQBG" xlink:type="simple">OOL</abbrev> 2.6–3.4× as <abbrev xmlns:xlink="http://www.w3.org/1999/xlink" xlink:title="ocellus diameter" id="ABBRID0EQQBG" xlink:type="simple">OD</abbrev>. Antenna with 18–23 segments, 1.2–1.3× as long as body. <abbrev xmlns:xlink="http://www.w3.org/1999/xlink" xlink:title="third flagellar segment" id="ABBRID0EUQBG" xlink:type="simple">F3</abbrev> 2.5× as long as wide. Fore wing vein SR1 2.4× as long as (r+3-SR), marginal cell 4.2× as long as wide. Hind wing vein 1-M 1.4–1.7× as long as 1r-m. Metasoma as wide as mesosoma.</p></tp:treatment-sec><tp:treatment-sec sec-type="etymology" id="SECID0EYQBG"><title>Etymology.</title><p>The name of species <italic>chilense</italic> is a gentilic adjective derived from Latin in reference to Chile, the country where this species was found.</p></tp:treatment-sec><tp:treatment-sec sec-type="distribution" id="SECID0EIRBG"><title>Distribution.</title><p>Chile.</p></tp:treatment-sec><tp:treatment-sec><!--Section generated to contain objects referenced in tp:taxon-treatment.--><fig id="F13" position="float" orientation="portrait"><object-id xmlns:xlink="http://www.w3.org/1999/xlink" content-type="doi" xlink:type="simple">10.3897/zookeys.1206.124515.figures95-105</object-id><object-id xmlns:xlink="http://www.w3.org/1999/xlink" content-type="arpha" xlink:type="simple">A96100E8-FE30-519E-BF19-07E88894051A</object-id><label>Figures 95–105.</label><caption><p><tp:taxon-name><tp:taxon-name-part taxon-name-part-type="genus" reg="Dinotrema">Dinotrema</tp:taxon-name-part> (<tp:taxon-name-part taxon-name-part-type="subgenus" reg="Synaldis">Synaldis</tp:taxon-name-part>) <tp:taxon-name-part taxon-name-part-type="species" reg="verae">verae</tp:taxon-name-part></tp:taxon-name> sp. nov. (holotype ♀, except <bold>99</bold>, <bold>100</bold>, <bold>104</bold> paratype ♀) <bold>95</bold> habitus, lateral view <bold>96, 97</bold> head, lateral and frontal view respectively <bold>98</bold> mandible, lateral view <bold>99</bold> head and mesoscutum, dorso-lateral view <bold>100</bold> antennae <bold>101</bold> wings <bold>102</bold> mesosoma, lateral view <bold>103</bold> propodeum, dorsal view <bold>104</bold><abbrev xmlns:xlink="http://www.w3.org/1999/xlink" xlink:title="first metasomal tergite" id="ABBRID0E6YCI" xlink:type="simple">T1</abbrev>, dorso-lateral view <bold>105</bold> hind leg, metasoma and ovipositor, lateral view.</p></caption><graphic xmlns:xlink="http://www.w3.org/1999/xlink" xlink:href="zookeys-1206-275_article-124515__-g013.jpg" position="float" orientation="portrait" xlink:type="simple" id="oo_1088768.jpg"><uri content-type="original_file" xlink:type="simple">https://binary.pensoft.net/fig/1088768</uri></graphic></fig><fig id="F8" position="float" orientation="portrait"><object-id xmlns:xlink="http://www.w3.org/1999/xlink" content-type="doi" xlink:type="simple">10.3897/zookeys.1206.124515.figures46-54</object-id><object-id xmlns:xlink="http://www.w3.org/1999/xlink" content-type="arpha" xlink:type="simple">17EC3F2A-9B76-59FB-8CAD-373BF3AD24E4</object-id><label>Figures 46–54.</label><caption><p><tp:taxon-name><tp:taxon-name-part taxon-name-part-type="genus" reg="Dinotrema">Dinotrema</tp:taxon-name-part> (<tp:taxon-name-part taxon-name-part-type="subgenus" reg="Synaldis">Synaldis</tp:taxon-name-part>) <tp:taxon-name-part taxon-name-part-type="species" reg="flavum">flavum</tp:taxon-name-part></tp:taxon-name> sp. nov. (holotype ♀, except <bold>52</bold> paratype ♀) <bold>46</bold> habitus, lateral view <bold>47</bold> head and mesosoma, lateral view <bold>48</bold> antenna <bold>49, 50</bold> head, dorsal and frontal view respectively <bold>51</bold> mandible, lateral view <bold>52</bold> mesonotum, dorsal view <bold>53</bold> propodeum, dorsal view <bold>54</bold> hind leg, metasoma and ovipositor, lateral view.</p></caption><graphic xmlns:xlink="http://www.w3.org/1999/xlink" xlink:href="zookeys-1206-275_article-124515__-g008.jpg" position="float" orientation="portrait" xlink:type="simple" id="oo_1088763.jpg"><uri content-type="original_file" xlink:type="simple">https://binary.pensoft.net/fig/1088763</uri></graphic></fig></tp:treatment-sec></tp:taxon-treatment>
