# Supplementary material for: ﻿First record of subgenus Synaldis Foerster (Hymenoptera, Braconidae, Alysiinae, Dinotrema Foerster) from Chile, with description of ten new species
Source: Zookeys. 2024 Jul 10;1206:275–314. doi: 10.3897/zookeys.1206.124515 (PMC11255472; doi:10.3897/zookeys.1206.124515)
Supplement: XML Treatment for Dinotrema (Synaldis) daltoni [file zookeys.1206.124515-treatment6.xml]

<!DOCTYPE tp:taxon-treatment
  PUBLIC "-//TaxonX//DTD Taxonomic Treatment Publishing DTD v0 20100105//EN" "tax-treatment-NSO.dtd">
<tp:taxon-treatment xmlns:tp="http://www.plazi.org/taxpub"><tp:treatment-meta><kwd-group><label>Taxon classification</label><kwd>
              <named-content content-type="kingdom">Animalia</named-content>
            </kwd><kwd>
              <named-content content-type="order">Hymenoptera</named-content>
            </kwd><kwd>
              <named-content content-type="family">Braconidae</named-content>
            </kwd></kwd-group><mixed-citation publication-type="journal"><person-group><name><surname>Dias de Oliveira</surname><given-names>Franciélle</given-names></name><name><surname>Penteado-Dias</surname><given-names>Angélica Maria</given-names></name></person-group><article-title>﻿First record of subgenus <italic><tp:taxon-name><tp:taxon-name-part taxon-name-part-type="genus" reg="Dinotrema"/><tp:taxon-name-part taxon-name-part-type="subgenus" reg="Synaldis">Synaldis</tp:taxon-name-part></tp:taxon-name></italic> Foerster (<tp:taxon-name><tp:taxon-name-part taxon-name-part-type="order">Hymenoptera</tp:taxon-name-part></tp:taxon-name>, <tp:taxon-name><tp:taxon-name-part taxon-name-part-type="family">Braconidae</tp:taxon-name-part></tp:taxon-name>, <tp:taxon-name><tp:taxon-name-part taxon-name-part-type="subfamily">Alysiinae</tp:taxon-name-part></tp:taxon-name>, <italic><tp:taxon-name><tp:taxon-name-part taxon-name-part-type="genus" reg="Dinotrema">Dinotrema</tp:taxon-name-part></tp:taxon-name></italic> Foerster) from Chile, with description of ten new species</article-title><source>Zookeys</source><day>10</day><month>07</month><year>2024</year><volume>1206</volume><fpage>275</fpage><lpage>314</lpage><pub-id pub-id-type="doi">10.3897/zookeys.1206.124515</pub-id></mixed-citation></tp:treatment-meta><tp:nomenclature><label>﻿</label><tp:taxon-name><object-id xmlns:xlink="http://www.w3.org/1999/xlink" content-type="arpha" xlink:type="simple">1A1709DA-1939-51F7-B6A7-32E506BBC508</object-id><tp:taxon-name-part taxon-name-part-type="genus" reg="Dinotrema">Dinotrema</tp:taxon-name-part> (<tp:taxon-name-part taxon-name-part-type="subgenus" reg="Synaldis">Synaldis</tp:taxon-name-part>) <tp:taxon-name-part taxon-name-part-type="species" reg="daltoni">daltoni</tp:taxon-name-part><object-id xmlns:xlink="http://www.w3.org/1999/xlink" content-type="zoobank" xlink:type="simple">https://zoobank.org/F2451134-8798-42F3-AD97-539322A274D8</object-id></tp:taxon-name><tp:taxon-status xmlns:xlink="http://www.w3.org/1999/xlink" xlink:type="simple">sp. nov.</tp:taxon-status><xref ref-type="fig" rid="F7">Figs 34–45</xref></tp:nomenclature><tp:treatment-sec sec-type="type material" id="SECID0E3SBG"><title>Type material.</title><p><bold><italic>Holotype</italic></bold>: Chile • ♀ (<named-content xmlns:xlink="http://www.w3.org/1999/xlink" content-type="dwc:institutional_code" xlink:title="Museo Nacional de Historia Natural, Santiago, Chile" xlink:href="http://grbio.org/institution/museo-nacional-de-historia-natural-santiago" xlink:type="simple">MNNC</named-content>); Osorno, Parque Nacional Puyehue, Antillanca; <named-content xmlns:xlink="http://www.w3.org/1999/xlink" content-type="dwc:verbatimCoordinates" xlink:type="simple"><named-content content-type="geo-json" specific-use="{&#34;type&#34;:&#34;Point&#34;,&#34;coordinates&#34;:[-72.329722,-40.735000]}" id="NCID0EPTBG" xlink:type="simple">40°44'06"S, 72°19'47"W</named-content></named-content>; alt. 528 m; 14 Jan.–3 Feb. 2017; D. Amorim and V. Silva leg.; flight intercept trap. <bold><italic>Paratypes</italic></bold>: Chile • 1♀ (<named-content xmlns:xlink="http://www.w3.org/1999/xlink" content-type="dwc:institutional_code" xlink:title="Museo Nacional de Historia Natural, Santiago, Chile" xlink:href="http://grbio.org/institution/museo-nacional-de-historia-natural-santiago" xlink:type="simple">MNNC</named-content>); same data as for holotype, except <named-content xmlns:xlink="http://www.w3.org/1999/xlink" content-type="dwc:verbatimCoordinates" xlink:type="simple"><named-content content-type="geo-json" specific-use="{&#34;type&#34;:&#34;Point&#34;,&#34;coordinates&#34;:[-72.316667,-40.733333]}" id="NCID0E6TBG" xlink:type="simple">40°44’S, 72°19’W</named-content></named-content>; alt. 440 m; sweeping • 1♂ (<named-content xmlns:xlink="http://www.w3.org/1999/xlink" content-type="dwc:institutional_code" xlink:title="Museo Nacional de Historia Natural, Santiago, Chile" xlink:href="http://grbio.org/institution/museo-nacional-de-historia-natural-santiago" xlink:type="simple">MNNC</named-content>); same data as for holotype, except <named-content xmlns:xlink="http://www.w3.org/1999/xlink" content-type="dwc:verbatimCoordinates" xlink:type="simple"><named-content content-type="geo-json" specific-use="{&#34;type&#34;:&#34;Point&#34;,&#34;coordinates&#34;:[-72.210833,-40.781944]}" id="NCID0EMUBG" xlink:type="simple">40°46'55"S, 72°12'39"W</named-content></named-content>; alt. 987 m; 23 Dec. 2019–6 Jan. 2020; Malaise trap • 2♀♀ (<abbrev xmlns:xlink="http://www.w3.org/1999/xlink" content-type="institution" xlink:title="Coleção Taxonômica do Departamento de Ecologia e Biologia Evolutiva, São Carlos, Brazil" id="ABBRID0ERUBG" xlink:type="simple">DCBU</abbrev> 386560, <abbrev xmlns:xlink="http://www.w3.org/1999/xlink" content-type="institution" xlink:title="Coleção Taxonômica do Departamento de Ecologia e Biologia Evolutiva, São Carlos, Brazil" id="ABBRID0EWUBG" xlink:type="simple">DCBU</abbrev> 386360); same data as for holotype • 1♀ (<abbrev xmlns:xlink="http://www.w3.org/1999/xlink" content-type="institution" xlink:title="Coleção Taxonômica do Departamento de Ecologia e Biologia Evolutiva, São Carlos, Brazil" id="ABBRID0E2UBG" xlink:type="simple">DCBU</abbrev> 387144); same data as for holotype, except <named-content xmlns:xlink="http://www.w3.org/1999/xlink" content-type="dwc:verbatimCoordinates" xlink:type="simple"><named-content content-type="geo-json" specific-use="{&#34;type&#34;:&#34;Point&#34;,&#34;coordinates&#34;:[-72.316667,-40.733333]}" id="NCID0EDVBG" xlink:type="simple">40°44’S, 72°19’W</named-content></named-content>; alt. 440 m; sweeping.</p></tp:treatment-sec><tp:treatment-sec sec-type="diagnosis" id="SECID0EIVBG"><title>Diagnosis.</title><p>This species differs from other New World species of <italic><tp:taxon-name><tp:taxon-name-part taxon-name-part-type="genus" reg="Synaldis">Synaldis</tp:taxon-name-part></tp:taxon-name></italic> by the combination of the following characteristics: in lateral view, eye shorter than temple (Fig. <xref ref-type="fig" rid="F7">39</xref>); mandible with three relatively large teeth, mandibular apex wider than base (Fig. <xref ref-type="fig" rid="F7">37</xref>); malar space 0.8× as clypeus height (Fig. <xref ref-type="fig" rid="F7">36</xref>); <abbrev xmlns:xlink="http://www.w3.org/1999/xlink" xlink:title="first flagellar segment" id="ABBRID0EBWBG" xlink:type="simple">F1</abbrev> 2.3–2.5× as long as wide (Fig. <xref ref-type="fig" rid="F7">38</xref>); mesoscutal pit present, although weak (Fig. <xref ref-type="fig" rid="F7">41</xref>); propodeum with areola, median longitudinal carina incomplete, basal (not extending inside areola), transverse carinae complete (Fig. <xref ref-type="fig" rid="F7">42</xref>); propodeal spiracle of ♀ large (Fig. <xref ref-type="fig" rid="F7">39</xref>) and ♂ middle; fore wing of ♀ with vein cu-a almost interstitial to slightly postfurcal, 1-CU1 distinctly shorter than cu-a; hind tibia 8.1–8.4× as long as wide (Fig. <xref ref-type="fig" rid="F7">43</xref>).</p><p><tp:taxon-name><tp:taxon-name-part taxon-name-part-type="genus" reg="Dinotrema">Dinotrema</tp:taxon-name-part> (<tp:taxon-name-part taxon-name-part-type="subgenus" reg="Synaldis">S.</tp:taxon-name-part>) <tp:taxon-name-part taxon-name-part-type="species" reg="daltoni">daltoni</tp:taxon-name-part></tp:taxon-name> sp. nov. is similar to <tp:taxon-name><tp:taxon-name-part taxon-name-part-type="genus" reg="Dinotrema">D.</tp:taxon-name-part> (<tp:taxon-name-part taxon-name-part-type="subgenus" reg="Synaldis">S.</tp:taxon-name-part>) <tp:taxon-name-part taxon-name-part-type="species" reg="perisfelipoi">perisfelipoi</tp:taxon-name-part></tp:taxon-name> sp. nov., from which it can be distinguished by fore wing vein (r+3-SR) 5.0–5.3× as long as r-m (6.2–6.3× in <tp:taxon-name><tp:taxon-name-part taxon-name-part-type="genus" reg="Dinotrema">D.</tp:taxon-name-part> (<tp:taxon-name-part taxon-name-part-type="subgenus" reg="Synaldis">S.</tp:taxon-name-part>) <tp:taxon-name-part taxon-name-part-type="species" reg="perisfelipoi">perisfelipoi</tp:taxon-name-part></tp:taxon-name> sp. nov., Figs <xref ref-type="fig" rid="F7">34</xref>, <xref ref-type="fig" rid="F10">69</xref>), hind femur 3.7–4.2× as long as wide (4.6–4.8× in <tp:taxon-name><tp:taxon-name-part taxon-name-part-type="genus" reg="Dinotrema">D.</tp:taxon-name-part> (<tp:taxon-name-part taxon-name-part-type="subgenus" reg="Synaldis">S.</tp:taxon-name-part>) <tp:taxon-name-part taxon-name-part-type="species" reg="perisfelipoi">perisfelipoi</tp:taxon-name-part></tp:taxon-name> sp. nov.), hind tibia 8.1–8.4× as long as wide (8.9–9.2× in <tp:taxon-name><tp:taxon-name-part taxon-name-part-type="genus" reg="Dinotrema">D.</tp:taxon-name-part> (<tp:taxon-name-part taxon-name-part-type="subgenus" reg="Synaldis">S.</tp:taxon-name-part>) <tp:taxon-name-part taxon-name-part-type="species" reg="perisfelipoi">perisfelipoi</tp:taxon-name-part></tp:taxon-name> sp. nov., Figs <xref ref-type="fig" rid="F7">43</xref>, <xref ref-type="fig" rid="F10">71</xref>), propodeal spiracle of ♀ large and ♂ middle (♀ middle and ♂ small in <tp:taxon-name><tp:taxon-name-part taxon-name-part-type="genus" reg="Dinotrema">D.</tp:taxon-name-part> (<tp:taxon-name-part taxon-name-part-type="subgenus" reg="Synaldis">S.</tp:taxon-name-part>) <tp:taxon-name-part taxon-name-part-type="species" reg="perisfelipoi">perisfelipoi</tp:taxon-name-part></tp:taxon-name> sp. nov., Figs <xref ref-type="fig" rid="F7">39</xref>, <xref ref-type="fig" rid="F10">68</xref>). <tp:taxon-name><tp:taxon-name-part taxon-name-part-type="genus" reg="Dinotrema">Dinotrema</tp:taxon-name-part> (<tp:taxon-name-part taxon-name-part-type="subgenus" reg="Synaldis">S.</tp:taxon-name-part>) <tp:taxon-name-part taxon-name-part-type="species" reg="daltoni">daltoni</tp:taxon-name-part></tp:taxon-name> sp. nov. is also similar to <tp:taxon-name><tp:taxon-name-part taxon-name-part-type="genus" reg="Dinotrema">D.</tp:taxon-name-part> (<tp:taxon-name-part taxon-name-part-type="subgenus" reg="Synaldis">S.</tp:taxon-name-part>) <tp:taxon-name-part taxon-name-part-type="species" reg="puyehue">puyehue</tp:taxon-name-part></tp:taxon-name> sp. nov., their differences are given in the identification key.</p></tp:treatment-sec><tp:treatment-sec sec-type="description" id="SECID0ED2BG"><title>Description.</title><p>♀. Length. Body: 1.5–1.9 mm. Fore wing: 1.5–2.0 mm. Hind wing: 1.05–1.40 mm.</p><p><bold><italic>Head</italic></bold>: in dorsal view (Fig. <xref ref-type="fig" rid="F7">35</xref>), 1.6–2.0× as wide as long, 1.5–1.6× as wide as mesosoma, wider at temples than eyes. Frons smooth. <abbrev xmlns:xlink="http://www.w3.org/1999/xlink" xlink:title="post-ocellar line" id="ABBRID0ET2BG" xlink:type="simple">POL</abbrev> 1.2–1.3× as <abbrev xmlns:xlink="http://www.w3.org/1999/xlink" xlink:title="ocellus diameter" id="ABBRID0EX2BG" xlink:type="simple">OD</abbrev>, <abbrev xmlns:xlink="http://www.w3.org/1999/xlink" xlink:title="ocular-ocellar line" id="ABBRID0E22BG" xlink:type="simple">OOL</abbrev> 3.4× as <abbrev xmlns:xlink="http://www.w3.org/1999/xlink" xlink:title="ocellus diameter" id="ABBRID0E62BG" xlink:type="simple">OD</abbrev>. In lateral view, eye 1.3–1.6× as high as wide, 0.6–0.8× as wide as temple (Fig. <xref ref-type="fig" rid="F7">39</xref>). Face 1.7–1.9× as wide as high (Fig. <xref ref-type="fig" rid="F7">36</xref>), 2.1× as wide as clypeus, with longitudinal ridge dorsally. Clypeus 2.0–2.2× as wide as high, straight ventrally. Malar space 0.8× as clypeus height. Paraclypeal fovea short size. Mandible 1.2–1.4× as long as wide, smooth or with diagonal carina weak (Fig. <xref ref-type="fig" rid="F7">37</xref>). Mandibular apex 1.2–1.3× wide as base. Upper tooth slightly rounded. Middle tooth subacuminate to slightly acute, longer than other teeth. Lower tooth largely rounded, as long as upper or slightly longer than upper tooth. Upper tooth ca as wide as middle, narrower than lower tooth. Antenna with 14–15 segments (Fig. <xref ref-type="fig" rid="F7">38</xref>), 0.6–0.7× as long as body. Scape 1.9–2.0× as long as pedicel. <abbrev xmlns:xlink="http://www.w3.org/1999/xlink" xlink:title="first flagellar segment" id="ABBRID0ET3BG" xlink:type="simple">F1</abbrev> 2.3–2.5× as long as wide, 1.1–1.2× as long as <abbrev xmlns:xlink="http://www.w3.org/1999/xlink" xlink:title="second flagellar segment" id="ABBRID0EX3BG" xlink:type="simple">F2</abbrev>. <abbrev xmlns:xlink="http://www.w3.org/1999/xlink" xlink:title="second flagellar segment" id="ABBRID0E23BG" xlink:type="simple">F2</abbrev> 1.80–1.95× as long as wide. <abbrev xmlns:xlink="http://www.w3.org/1999/xlink" xlink:title="third flagellar segment" id="ABBRID0E63BG" xlink:type="simple">F3</abbrev> 1.5–1.6× as long as wide. <abbrev xmlns:xlink="http://www.w3.org/1999/xlink" xlink:title="apical flagellar segment" id="ABBRID0ED4BG" xlink:type="simple">AF</abbrev> 2.1–2.4× as long as wide. Maxillary palp 0.8–0.9× as long as head height.</p><p><bold><italic>Mesosoma</italic></bold>: 1.2–1.3× as long as high (Fig. <xref ref-type="fig" rid="F7">39</xref>), 2.1× as long as wide. Mesoscutum ca as long as wide, notauli absent on horizontal surface of mesoscutum (Fig. <xref ref-type="fig" rid="F7">41</xref>). Mesoscutal pit present, weak, rounded or slightly elongate, occupying 0.05–0.15× of mesoscutal length. Prescutellar depression 2.4–2.5× as long as wide, with median carina complete, smooth laterally. Side of pronotum weakly crenulate. Precoxal sulcus crenulate medially, short, not reaching anterior and/or posterior margins of mesopleuron (Fig. <xref ref-type="fig" rid="F7">39</xref>). Posterior mesopleural furrow smooth. Propodeum mainly smooth to rugulose (Fig. <xref ref-type="fig" rid="F7">42</xref>), with areola 1.1× as high as wide; median longitudinal carina incomplete, not extending inside areola; transverse carinae complete. Propodeum without protuberance in lateral view. Propodeal spiracle large, 0.6–0.7× distance from spiracle to base of propodeum (Figs <xref ref-type="fig" rid="F7">39</xref>, <xref ref-type="fig" rid="F7">42</xref>).</p><p><bold><italic>Wings</italic></bold>: fore wing 2.8–2.9× as long as wide, vein 1-SR present, (r+3-SR) 5.0–5.3× as long as r-m, SR1 2.4–2.6× as long as (r+3-SR); cu-a almost interstitial or slightly postfurcal, 1-CU1 0.3× as long as cu-a. Marginal cell 5.0× as long as wide, submarginal cell 2.2–2.5× as long as wide, first subdiscal cell 3.1–3.2× as long as wide (Figs <xref ref-type="fig" rid="F7">34</xref>, <xref ref-type="fig" rid="F7">40</xref>). Hind wing 5.5× as long as wide, vein 1-M 0.5–0.6× as long as M+CU, 1.5–1.9× as long as 1r-m; m-cu absent.</p><fig id="F7" position="float" orientation="portrait"><object-id xmlns:xlink="http://www.w3.org/1999/xlink" content-type="doi" xlink:type="simple">10.3897/zookeys.1206.124515.figures34-45</object-id><object-id xmlns:xlink="http://www.w3.org/1999/xlink" content-type="arpha" xlink:type="simple">EA027D57-509D-5CE5-8EC1-0BA7331AC03F</object-id><label>Figures 34–45.</label><caption><p><tp:taxon-name><tp:taxon-name-part taxon-name-part-type="genus" reg="Dinotrema">Dinotrema</tp:taxon-name-part> (<tp:taxon-name-part taxon-name-part-type="subgenus" reg="Synaldis">Synaldis</tp:taxon-name-part>) <tp:taxon-name-part taxon-name-part-type="species" reg="daltoni">daltoni</tp:taxon-name-part></tp:taxon-name> sp. nov. (<bold>34</bold> holotype ♀, <bold>35–45</bold> paratypes ♀) <bold>34</bold> habitus, lateral view <bold>35, 36</bold> head, dorsal and frontal view respectively <bold>37</bold> mandible, lateral view <bold>38</bold> antenna <bold>39</bold> head and mesosoma, lateral view <bold>40</bold> fore wing <bold>41</bold> mesonotum, dorsal view <bold>42</bold> propodeum and <abbrev xmlns:xlink="http://www.w3.org/1999/xlink" xlink:title="first metasomal tergite" id="ABBRID0EAAAI" xlink:type="simple">T1</abbrev>, dorsal view <bold>43</bold> metasoma and hind leg, lateral view <bold>44</bold> anterior part of metasoma, dorsal view <bold>45</bold> apex of metasoma and ovipositor, lateral view.</p></caption><graphic xmlns:xlink="http://www.w3.org/1999/xlink" xlink:href="zookeys-1206-275_article-124515__-g007.jpg" position="float" orientation="portrait" xlink:type="simple" id="oo_1088761.jpg"><uri content-type="original_file" xlink:type="simple">https://binary.pensoft.net/fig/1088761</uri></graphic></fig><p><bold><italic>Legs</italic></bold>: hind femur 3.7–4.0× as long as wide. Hind tibia 8.1–8.4× as long as wide, 1.1–1.2× as long as hind tarsus. First segment of hind tarsus 1.80–1.95× as long as second segment (Fig. <xref ref-type="fig" rid="F7">43</xref>).</p><p><bold><italic>Metasoma</italic></bold>: 1.50–1.65× as long, and 1.4× as wide as mesosoma (Fig. <xref ref-type="fig" rid="F7">34</xref>). <abbrev xmlns:xlink="http://www.w3.org/1999/xlink" xlink:title="first metasomal tergite" id="ABBRID0EFBAI" xlink:type="simple">T1</abbrev> smooth to strigose (Fig. <xref ref-type="fig" rid="F7">44</xref>), 1.7–2.0× as long as wide, apex 1.4–1.5× as wide as base. Ovipositor 0.4–0.8× as long as metasoma, 1.6–2.9× as long as <abbrev xmlns:xlink="http://www.w3.org/1999/xlink" xlink:title="first metasomal tergite" id="ABBRID0ENBAI" xlink:type="simple">T1</abbrev>, 1.1–1.9× as long as hind femur. Ovipositor sheath with some delicate setae (except on 1/4 apical almost glabrous), 0.4× as long as metasoma, 1.4–1.6× as long as <abbrev xmlns:xlink="http://www.w3.org/1999/xlink" xlink:title="first metasomal tergite" id="ABBRID0ERBAI" xlink:type="simple">T1</abbrev> (Figs <xref ref-type="fig" rid="F7">43</xref>, <xref ref-type="fig" rid="F7">45</xref>).</p><p><bold><italic>Color</italic></bold>: dark brown to light brown, except mandibles, mesopleuron, propodeum, <abbrev xmlns:xlink="http://www.w3.org/1999/xlink" xlink:title="first metasomal tergite" id="ABBRID0EECAI" xlink:type="simple">T1</abbrev>, and legs yellowish. Wings hyaline, veins brown.</p><p><bold>Male.</bold> Face 1.5× as wide as high. Clypeus 1.85× as wide as high, slightly concave ventrally. Mandibular middle tooth acute; upper tooth ca as wide a lower, wider than middle tooth. Antenna with 20 segments, 1.1× as long as body. <abbrev xmlns:xlink="http://www.w3.org/1999/xlink" xlink:title="first flagellar segment" id="ABBRID0EMCAI" xlink:type="simple">F1</abbrev> as long as <abbrev xmlns:xlink="http://www.w3.org/1999/xlink" xlink:title="second flagellar segment" id="ABBRID0EQCAI" xlink:type="simple">F2</abbrev>. <abbrev xmlns:xlink="http://www.w3.org/1999/xlink" xlink:title="third flagellar segment" id="ABBRID0EUCAI" xlink:type="simple">F3</abbrev> 1.7× as long as wide. Mesosoma 1.9× as long as wide. Propodeal spiracle middle size, 0.5× distance from spiracle to base of propodeum. Fore wing 2.6× as long as wide, vein 1-SR absent, SR1 2.3× as long as (r+3-SR), 1-CU1 0.75× as long as cu-a, submarginal cell 2.05× as long as wide. Hind wing 5.6× as long as wide. Hind femur 4.2× as long as wide. First segment of hind tarsus 2.1× as long as second. Metasoma 1.4× as long as mesosoma. <abbrev xmlns:xlink="http://www.w3.org/1999/xlink" xlink:title="first metasomal tergite" id="ABBRID0EYCAI" xlink:type="simple">T1</abbrev> with apex 1.6× as wide as base. Head, flagellum and metasoma from the second tergite brown; mandibles, scape, pedicel dark yellow; mesosoma, legs, and <abbrev xmlns:xlink="http://www.w3.org/1999/xlink" xlink:title="first metasomal tergite" id="ABBRID0E3CAI" xlink:type="simple">T1</abbrev> yellow.</p></tp:treatment-sec><tp:treatment-sec sec-type="etymology" id="SECID0EADAI"><title>Etymology.</title><p>The species name <italic>daltoni</italic> is a genitive noun, named in honor of Dalton de Souza Amorim, one of the collectors and who supplied the type material for this species.</p></tp:treatment-sec><tp:treatment-sec sec-type="distribution" id="SECID0EQDAI"><title>Distribution.</title><p>Chile.</p></tp:treatment-sec><tp:treatment-sec sec-type="comments" id="SECID0EVDAI"><title>Comments.</title><p><tp:taxon-name><tp:taxon-name-part taxon-name-part-type="genus" reg="Dinotrema">Dinotrema</tp:taxon-name-part> (<tp:taxon-name-part taxon-name-part-type="subgenus" reg="Synaldis">S.</tp:taxon-name-part>) <tp:taxon-name-part taxon-name-part-type="species" reg="daltoni">daltoni</tp:taxon-name-part></tp:taxon-name> sp. nov. has enlarged propodeal spiracles, similar to the Nearctic species <tp:taxon-name><tp:taxon-name-part taxon-name-part-type="genus" reg="Dinotrema">Dinotrema</tp:taxon-name-part> (<tp:taxon-name-part taxon-name-part-type="subgenus" reg="Synaldis">Synaldis</tp:taxon-name-part>) <tp:taxon-name-part taxon-name-part-type="species" reg="spiraculosa">spiraculosa</tp:taxon-name-part></tp:taxon-name> (Fischer, 1967). However, unlike <tp:taxon-name><tp:taxon-name-part taxon-name-part-type="genus" reg="Dinotrema">D.</tp:taxon-name-part> (<tp:taxon-name-part taxon-name-part-type="subgenus" reg="Synaldis">S.</tp:taxon-name-part>) <tp:taxon-name-part taxon-name-part-type="species" reg="daltoni">daltoni</tp:taxon-name-part></tp:taxon-name> sp. nov., in <tp:taxon-name><tp:taxon-name-part taxon-name-part-type="genus" reg="Dinotrema">D.</tp:taxon-name-part> (<tp:taxon-name-part taxon-name-part-type="subgenus" reg="Synaldis">S.</tp:taxon-name-part>) <tp:taxon-name-part taxon-name-part-type="species" reg="spiraculosa">spiraculosa</tp:taxon-name-part></tp:taxon-name> the propodeum lacks an areola (despite being sculptured); the eye is as wide as or wider than temple (in lateral view); and the precoxal sulcus sculpture extends to the anterior margin of the mesopleuron (according to <xref ref-type="bibr" rid="B18">Peris-Felipo and Belokobylskij 2017</xref>).</p></tp:treatment-sec><tp:treatment-sec><!--Section generated to contain objects referenced in tp:taxon-treatment.--><fig id="F10" position="float" orientation="portrait"><object-id xmlns:xlink="http://www.w3.org/1999/xlink" content-type="doi" xlink:type="simple">10.3897/zookeys.1206.124515.figures65-71</object-id><object-id xmlns:xlink="http://www.w3.org/1999/xlink" content-type="arpha" xlink:type="simple">217518A4-5E9E-5810-A02E-D3ECAA687659</object-id><label>Figures 65–71.</label><caption><p><tp:taxon-name><tp:taxon-name-part taxon-name-part-type="genus" reg="Dinotrema">Dinotrema</tp:taxon-name-part> (<tp:taxon-name-part taxon-name-part-type="subgenus" reg="Synaldis">Synaldis</tp:taxon-name-part>) <tp:taxon-name-part taxon-name-part-type="species" reg="perisfelipoi">perisfelipoi</tp:taxon-name-part></tp:taxon-name> sp. nov. (<bold>65, 69</bold> holotype ♀, remainder paratype ♀) <bold>65</bold> habitus, lateral view <bold>66</bold> head and mandible, lateral view <bold>67</bold> antenna <bold>68</bold> mesosoma, lateral view <bold>69</bold> wings <bold>70</bold> propodeum and <abbrev xmlns:xlink="http://www.w3.org/1999/xlink" xlink:title="first metasomal tergite" id="ABBRID0EYJBI" xlink:type="simple">T1</abbrev>, dorsal view <bold>71</bold> hind leg, metasoma and ovipositor, lateral view.</p></caption><graphic xmlns:xlink="http://www.w3.org/1999/xlink" xlink:href="zookeys-1206-275_article-124515__-g010.jpg" position="float" orientation="portrait" xlink:type="simple" id="oo_1088765.jpg"><uri content-type="original_file" xlink:type="simple">https://binary.pensoft.net/fig/1088765</uri></graphic></fig></tp:treatment-sec><ref-list><ref id="B18"><mixed-citation xmlns:xlink="http://www.w3.org/1999/xlink" xlink:type="simple"><person-group><name name-style="western"><surname>Peris-Felipo</surname><given-names>FJ</given-names></name><name name-style="western"><surname>Belokobylskij</surname><given-names>SA</given-names></name></person-group> (<year>2017</year>) <article-title>The genus <italic><tp:taxon-name><tp:taxon-name-part taxon-name-part-type="genus">Synaldis</tp:taxon-name-part></tp:taxon-name></italic> Foerster, 1863 (<tp:taxon-name><tp:taxon-name-part taxon-name-part-type="order">Hymenoptera</tp:taxon-name-part></tp:taxon-name>: <tp:taxon-name><tp:taxon-name-part taxon-name-part-type="family">Braconidae</tp:taxon-name-part></tp:taxon-name>: <tp:taxon-name><tp:taxon-name-part taxon-name-part-type="subfamily">Alysiinae</tp:taxon-name-part></tp:taxon-name>) in the Neotropical region: first record, descriptions of new species and a key to the New World taxa.</article-title><source>European Journal of Taxonomy</source><volume>386</volume>(<issue>386</issue>): <fpage>1</fpage>–<lpage>28</lpage>. <ext-link xlink:href="10.5852/ejt.2017.386" ext-link-type="doi" xlink:type="simple">https://doi.org/10.5852/ejt.2017.386</ext-link></mixed-citation></ref></ref-list></tp:taxon-treatment>
