# Supplementary material for: ﻿First record of subgenus Synaldis Foerster (Hymenoptera, Braconidae, Alysiinae, Dinotrema Foerster) from Chile, with description of ten new species
Source: Zookeys. 2024 Jul 10;1206:275–314. doi: 10.3897/zookeys.1206.124515 (PMC11255472; doi:10.3897/zookeys.1206.124515)
Supplement: XML Treatment for Dinotrema (Synaldis) flavum [file zookeys.1206.124515-treatment7.xml]

<!DOCTYPE tp:taxon-treatment
  PUBLIC "-//TaxonX//DTD Taxonomic Treatment Publishing DTD v0 20100105//EN" "tax-treatment-NSO.dtd">
<tp:taxon-treatment xmlns:tp="http://www.plazi.org/taxpub"><tp:treatment-meta><kwd-group><label>Taxon classification</label><kwd>
              <named-content content-type="kingdom">Animalia</named-content>
            </kwd><kwd>
              <named-content content-type="order">Hymenoptera</named-content>
            </kwd><kwd>
              <named-content content-type="family">Braconidae</named-content>
            </kwd></kwd-group><mixed-citation publication-type="journal"><person-group><name><surname>Dias de Oliveira</surname><given-names>Franciélle</given-names></name><name><surname>Penteado-Dias</surname><given-names>Angélica Maria</given-names></name></person-group><article-title>﻿First record of subgenus <italic><tp:taxon-name><tp:taxon-name-part taxon-name-part-type="genus" reg="Dinotrema"/><tp:taxon-name-part taxon-name-part-type="subgenus" reg="Synaldis">Synaldis</tp:taxon-name-part></tp:taxon-name></italic> Foerster (<tp:taxon-name><tp:taxon-name-part taxon-name-part-type="order">Hymenoptera</tp:taxon-name-part></tp:taxon-name>, <tp:taxon-name><tp:taxon-name-part taxon-name-part-type="family">Braconidae</tp:taxon-name-part></tp:taxon-name>, <tp:taxon-name><tp:taxon-name-part taxon-name-part-type="subfamily">Alysiinae</tp:taxon-name-part></tp:taxon-name>, <italic><tp:taxon-name><tp:taxon-name-part taxon-name-part-type="genus" reg="Dinotrema">Dinotrema</tp:taxon-name-part></tp:taxon-name></italic> Foerster) from Chile, with description of ten new species</article-title><source>Zookeys</source><day>10</day><month>07</month><year>2024</year><volume>1206</volume><fpage>275</fpage><lpage>314</lpage><pub-id pub-id-type="doi">10.3897/zookeys.1206.124515</pub-id></mixed-citation></tp:treatment-meta><tp:nomenclature><label>﻿</label><tp:taxon-name><object-id xmlns:xlink="http://www.w3.org/1999/xlink" content-type="arpha" xlink:type="simple">F956A98F-9C9E-57D3-9B25-4AD75B4DFD1B</object-id><tp:taxon-name-part taxon-name-part-type="genus" reg="Dinotrema">Dinotrema</tp:taxon-name-part> (<tp:taxon-name-part taxon-name-part-type="subgenus" reg="Synaldis">Synaldis</tp:taxon-name-part>) <tp:taxon-name-part taxon-name-part-type="species" reg="flavum">flavum</tp:taxon-name-part><object-id xmlns:xlink="http://www.w3.org/1999/xlink" content-type="zoobank" xlink:type="simple">https://zoobank.org/3C4BD845-A600-488C-AFB5-8250BD643F91</object-id></tp:taxon-name><tp:taxon-status xmlns:xlink="http://www.w3.org/1999/xlink" xlink:type="simple">sp. nov.</tp:taxon-status><xref ref-type="fig" rid="F8">Figs 46–54</xref></tp:nomenclature><tp:treatment-sec sec-type="type material" id="SECID0EGHAI"><title>Type material.</title><p><bold><italic>Holotype</italic></bold>: Chile • ♀ (<named-content xmlns:xlink="http://www.w3.org/1999/xlink" content-type="dwc:institutional_code" xlink:title="Museo Nacional de Historia Natural, Santiago, Chile" xlink:href="http://grbio.org/institution/museo-nacional-de-historia-natural-santiago" xlink:type="simple">MNNC</named-content>); Osorno, Parque Nacional Puyehue, Antillanca; <named-content xmlns:xlink="http://www.w3.org/1999/xlink" content-type="dwc:verbatimCoordinates" xlink:type="simple"><named-content content-type="geo-json" specific-use="{&#34;type&#34;:&#34;Point&#34;,&#34;coordinates&#34;:[-72.313056,-40.735000]}" id="NCID0EZHAI" xlink:type="simple">40°44'06"S, 72°18'47"W</named-content></named-content>; alt. 528 m; 14 Jan.–3 Feb. 2017; D. Amorim and V. Silva leg.; flight intercept. <bold><italic>Paratype</italic></bold>: Chile • 1♀ (<abbrev xmlns:xlink="http://www.w3.org/1999/xlink" content-type="institution" xlink:title="Coleção Taxonômica do Departamento de Ecologia e Biologia Evolutiva, São Carlos, Brazil" id="ABBRID0EBIAI" xlink:type="simple">DCBU</abbrev> 385798); same data as for holotype, except <named-content xmlns:xlink="http://www.w3.org/1999/xlink" content-type="dwc:verbatimCoordinates" xlink:type="simple"><named-content content-type="geo-json" specific-use="{&#34;type&#34;:&#34;Point&#34;,&#34;coordinates&#34;:[-72.211389,-40.774444]}" id="NCID0EJIAI" xlink:type="simple">40°46'28"S, 72°12'41"W</named-content></named-content>; alt. 1054 m; sweeping.</p></tp:treatment-sec><tp:treatment-sec sec-type="diagnosis" id="SECID0EOIAI"><title>Diagnosis.</title><p>This species differs from other New World species of <italic><tp:taxon-name><tp:taxon-name-part taxon-name-part-type="genus" reg="Synaldis">Synaldis</tp:taxon-name-part></tp:taxon-name></italic> by the combination of the following characteristics: face and clypeus yellow (Fig. <xref ref-type="fig" rid="F8">50</xref>); in lateral view, eye as wide as temple (Fig. <xref ref-type="fig" rid="F8">47</xref>); mandible with three relatively large teeth, diagonal carina present, mandibular apex wider than base (Fig. <xref ref-type="fig" rid="F8">51</xref>); <abbrev xmlns:xlink="http://www.w3.org/1999/xlink" xlink:title="first flagellar segment" id="ABBRID0EHJAI" xlink:type="simple">F1</abbrev> 2.7–3.1× as long as wide (Fig. <xref ref-type="fig" rid="F8">48</xref>); mesoscutal pit present, conspicuous (Fig. <xref ref-type="fig" rid="F8">52</xref>); propodeum with areola, median longitudinal carina incomplete apically, transverse carinae complete (Fig. <xref ref-type="fig" rid="F8">53</xref>); fore wing vein cu-a distinctly postfurcal, 1-CU1 as long as cu-a (Fig. <xref ref-type="fig" rid="F8">46</xref>); hind wing vein 1-M 2.0× as long as 1-rm; hind tibia 10.1–10.3× as long as wide (Fig. <xref ref-type="fig" rid="F8">54</xref>).</p><p><tp:taxon-name><tp:taxon-name-part taxon-name-part-type="genus" reg="Dinotrema">Dinotrema</tp:taxon-name-part> (<tp:taxon-name-part taxon-name-part-type="subgenus" reg="Synaldis">S.</tp:taxon-name-part>) <tp:taxon-name-part taxon-name-part-type="species" reg="flavum">flavum</tp:taxon-name-part></tp:taxon-name> sp. nov. is similar to <tp:taxon-name><tp:taxon-name-part taxon-name-part-type="genus" reg="Dinotrema">D.</tp:taxon-name-part> (<tp:taxon-name-part taxon-name-part-type="subgenus" reg="Synaldis">S.</tp:taxon-name-part>) <tp:taxon-name-part taxon-name-part-type="species" reg="chilense">chilense</tp:taxon-name-part></tp:taxon-name> sp. nov. and <tp:taxon-name><tp:taxon-name-part taxon-name-part-type="genus" reg="Dinotrema">D.</tp:taxon-name-part> (<tp:taxon-name-part taxon-name-part-type="subgenus" reg="Synaldis">S.</tp:taxon-name-part>) <tp:taxon-name-part taxon-name-part-type="species" reg="puyehue">puyehue</tp:taxon-name-part></tp:taxon-name> sp. nov. Their distinctions are given, respectively, in the diagnosis of the <tp:taxon-name><tp:taxon-name-part taxon-name-part-type="genus" reg="Dinotrema">D.</tp:taxon-name-part> (<tp:taxon-name-part taxon-name-part-type="subgenus" reg="Synaldis">S.</tp:taxon-name-part>) <tp:taxon-name-part taxon-name-part-type="species" reg="chilense">chilense</tp:taxon-name-part></tp:taxon-name> and identification key.</p></tp:treatment-sec><tp:treatment-sec sec-type="description" id="SECID0EZLAI"><title>Description.</title><p>♀. Length. Body: 1.9–2.4 mm. Fore wing: 2.0–2.4 mm. Hind wing: 1.4–1.7 mm.</p><p><bold><italic>Head</italic></bold>: in dorsal view (Fig. <xref ref-type="fig" rid="F8">49</xref>), 1.6× as wide as long, 1.50–1.65× as wide as mesosoma, slightly wider at temples than eyes. Frons with weak mid groove. <abbrev xmlns:xlink="http://www.w3.org/1999/xlink" xlink:title="post-ocellar line" id="ABBRID0EJMAI" xlink:type="simple">POL</abbrev> 1.1× as <abbrev xmlns:xlink="http://www.w3.org/1999/xlink" xlink:title="ocellus diameter" id="ABBRID0ENMAI" xlink:type="simple">OD</abbrev>, <abbrev xmlns:xlink="http://www.w3.org/1999/xlink" xlink:title="ocular-ocellar line" id="ABBRID0ERMAI" xlink:type="simple">OOL</abbrev> 3.0× as <abbrev xmlns:xlink="http://www.w3.org/1999/xlink" xlink:title="ocellus diameter" id="ABBRID0EVMAI" xlink:type="simple">OD</abbrev>. In lateral view (Fig. <xref ref-type="fig" rid="F8">47</xref>), eye 1.4× as high as wide, as wide as temple. Face 1.6× as wide as high (Fig. <xref ref-type="fig" rid="F8">50</xref>), 1.9–2.0× as wide as clypeus, smooth. Clypeus 2.0–2.1× as wide as high, slightly concave ventrally. Malar space 0.5–0.6× as clypeus height. Paraclypeal fovea short size. Mandible 1.2× as long as wide (Fig. <xref ref-type="fig" rid="F8">51</xref>), diagonal carina present. Mandibular apex 1.4× wide as base. Upper tooth rounded. Middle tooth acute, longer than other teeth. Lower tooth rounded, as long as upper tooth. Upper tooth ca as wide as lower, wider than middle tooth. Antenna with 18 segments (Fig. <xref ref-type="fig" rid="F8">48</xref>), as long as body. Scape 1.8–2.0× as long as pedicel. <abbrev xmlns:xlink="http://www.w3.org/1999/xlink" xlink:title="first flagellar segment" id="ABBRID0EJNAI" xlink:type="simple">F1</abbrev> 2.7–3.1× as long as wide, 1.1× as long as <abbrev xmlns:xlink="http://www.w3.org/1999/xlink" xlink:title="second flagellar segment" id="ABBRID0ENNAI" xlink:type="simple">F2</abbrev>. <abbrev xmlns:xlink="http://www.w3.org/1999/xlink" xlink:title="second flagellar segment" id="ABBRID0ERNAI" xlink:type="simple">F2</abbrev> 2.25–2.40× as long as wide. <abbrev xmlns:xlink="http://www.w3.org/1999/xlink" xlink:title="third flagellar segment" id="ABBRID0EVNAI" xlink:type="simple">F3</abbrev> 1.8–2.1× as long as wide. <abbrev xmlns:xlink="http://www.w3.org/1999/xlink" xlink:title="apical flagellar segment" id="ABBRID0EZNAI" xlink:type="simple">AF</abbrev> 2.7× as long as wide. Maxillary palp 1.1× as long as head height.</p><p><bold><italic>Mesosoma</italic></bold>: 1.3× as long as high (Fig. <xref ref-type="fig" rid="F8">47</xref>), 2.1× as long as wide. Mesoscutum as long as wide, notauli absent on horizontal surface of mesoscutum (Fig. <xref ref-type="fig" rid="F8">52</xref>). Mesoscutal pit present, oval–elongate, occupying 0.1–0.2× of mesoscutal length. Prescutellar depression 2.5× as long as wide, with median carina complete, lateral carinae almost complete, weak. Side of pronotum crenulate. Precoxal sulcus crenulate medially, not reaching anterior and/or posterior margins of mesopleuron (Fig. <xref ref-type="fig" rid="F8">47</xref>). Posterior mesopleural furrow smooth. Propodeum mainly rugulose to rugose (Fig. <xref ref-type="fig" rid="F8">53</xref>), with areola 0.9× as high as wide; median longitudinal carina incomplete, not extending inside areola or reaching its middle at most; transverse carinae complete. Propodeum with protuberance in lateral view. Propodeal spiracle small to middle (Fig. <xref ref-type="fig" rid="F8">47</xref>), 0.3–0.4× distance from spiracle to base of propodeum.</p><p><bold><italic>Wings</italic></bold>: fore wing 2.7× as long as wide, vein 1-SR present, (r+3-SR) 4.9–5.0× as long as r-m, SR1 2.1–2.3× as long as (r+3-SR); cu-a distinctly postfurcal, 1-CU1 as long as cu-a. Marginal cell 4.5× as long as wide, submarginal cell 2.4× as long as wide, first subdiscal cell 3.0× as long as wide (Fig. <xref ref-type="fig" rid="F8">46</xref>). Hind wing 6.2× as long as wide, vein 1-M 0.5× as long as M+CU, 2.0× as long as 1r-m; m-cu absent.</p><p><bold><italic>Legs</italic></bold>: hind femur 4.1–4.2× as long as wide. Hind tibia 10.1–10.3× as long as wide, 1.1–1.2× as long as hind tarsus. First segment of hind tarsus 2.2× as long as second segment (Fig. <xref ref-type="fig" rid="F8">54</xref>).</p><p><bold><italic>Metasoma</italic></bold>: 1.6× as long, and 1.3× as wide as mesosoma (Fig. <xref ref-type="fig" rid="F8">46</xref>). <abbrev xmlns:xlink="http://www.w3.org/1999/xlink" xlink:title="first metasomal tergite" id="ABBRID0EZPAI" xlink:type="simple">T1</abbrev> strigose, 2.15× as long as wide, apex 1.4× as wide as base. Ovipositor 0.4× as long as metasoma, 1.3–1.6× as long as <abbrev xmlns:xlink="http://www.w3.org/1999/xlink" xlink:title="first metasomal tergite" id="ABBRID0E4PAI" xlink:type="simple">T1</abbrev>, 0.9–1.0× as long as hind femur. Ovipositor sheath with some sparse and delicate setae (except on 1/4 apical almost glabrous), 0.3–0.4× as long as metasoma, 1.20–1.35× as long as <abbrev xmlns:xlink="http://www.w3.org/1999/xlink" xlink:title="first metasomal tergite" id="ABBRID0EBQAI" xlink:type="simple">T1</abbrev> (Fig. <xref ref-type="fig" rid="F8">54</xref>).</p><p><bold><italic>Color</italic></bold>: mainly yellow, except head dorsally brown to light brown; mesosoma dorsally and flagellum yellow to light brown; metasoma from second tergite light brown; ovipositor sheath brown. Wings hyaline, veins light brown.</p><fig id="F8" position="float" orientation="portrait"><object-id xmlns:xlink="http://www.w3.org/1999/xlink" content-type="doi" xlink:type="simple">10.3897/zookeys.1206.124515.figures46-54</object-id><object-id xmlns:xlink="http://www.w3.org/1999/xlink" content-type="arpha" xlink:type="simple">17EC3F2A-9B76-59FB-8CAD-373BF3AD24E4</object-id><label>Figures 46–54.</label><caption><p><tp:taxon-name><tp:taxon-name-part taxon-name-part-type="genus" reg="Dinotrema">Dinotrema</tp:taxon-name-part> (<tp:taxon-name-part taxon-name-part-type="subgenus" reg="Synaldis">Synaldis</tp:taxon-name-part>) <tp:taxon-name-part taxon-name-part-type="species" reg="flavum">flavum</tp:taxon-name-part></tp:taxon-name> sp. nov. (holotype ♀, except <bold>52</bold> paratype ♀) <bold>46</bold> habitus, lateral view <bold>47</bold> head and mesosoma, lateral view <bold>48</bold> antenna <bold>49, 50</bold> head, dorsal and frontal view respectively <bold>51</bold> mandible, lateral view <bold>52</bold> mesonotum, dorsal view <bold>53</bold> propodeum, dorsal view <bold>54</bold> hind leg, metasoma and ovipositor, lateral view.</p></caption><graphic xmlns:xlink="http://www.w3.org/1999/xlink" xlink:href="zookeys-1206-275_article-124515__-g008.jpg" position="float" orientation="portrait" xlink:type="simple" id="oo_1088763.jpg"><uri content-type="original_file" xlink:type="simple">https://binary.pensoft.net/fig/1088763</uri></graphic></fig><p><bold>Male.</bold> Unknown.</p></tp:treatment-sec><tp:treatment-sec sec-type="etymology" id="SECID0EBSAI"><title>Etymology.</title><p>The epithet is an adjective derived from <italic>flavus</italic>, which means yellow in Latin. The species name refers to its predominantly yellow body color (Figs <xref ref-type="fig" rid="F8">46–54</xref>).</p></tp:treatment-sec><tp:treatment-sec sec-type="distribution" id="SECID0ENSAI"><title>Distribution.</title><p>Chile.</p></tp:treatment-sec></tp:taxon-treatment>
