# Supplementary material for: ﻿First record of subgenus Synaldis Foerster (Hymenoptera, Braconidae, Alysiinae, Dinotrema Foerster) from Chile, with description of ten new species
Source: Zookeys. 2024 Jul 10;1206:275–314. doi: 10.3897/zookeys.1206.124515 (PMC11255472; doi:10.3897/zookeys.1206.124515)
Supplement: XML Treatment for Dinotrema (Synaldis) latusdentertium [file zookeys.1206.124515-treatment8.xml]

<!DOCTYPE tp:taxon-treatment
  PUBLIC "-//TaxonX//DTD Taxonomic Treatment Publishing DTD v0 20100105//EN" "tax-treatment-NSO.dtd">
<tp:taxon-treatment xmlns:tp="http://www.plazi.org/taxpub"><tp:treatment-meta><kwd-group><label>Taxon classification</label><kwd>
              <named-content content-type="kingdom">Animalia</named-content>
            </kwd><kwd>
              <named-content content-type="order">Hymenoptera</named-content>
            </kwd><kwd>
              <named-content content-type="family">Braconidae</named-content>
            </kwd></kwd-group><mixed-citation publication-type="journal"><person-group><name><surname>Dias de Oliveira</surname><given-names>Franciélle</given-names></name><name><surname>Penteado-Dias</surname><given-names>Angélica Maria</given-names></name></person-group><article-title>﻿First record of subgenus <italic><tp:taxon-name><tp:taxon-name-part taxon-name-part-type="genus" reg="Dinotrema"/><tp:taxon-name-part taxon-name-part-type="subgenus" reg="Synaldis">Synaldis</tp:taxon-name-part></tp:taxon-name></italic> Foerster (<tp:taxon-name><tp:taxon-name-part taxon-name-part-type="order">Hymenoptera</tp:taxon-name-part></tp:taxon-name>, <tp:taxon-name><tp:taxon-name-part taxon-name-part-type="family">Braconidae</tp:taxon-name-part></tp:taxon-name>, <tp:taxon-name><tp:taxon-name-part taxon-name-part-type="subfamily">Alysiinae</tp:taxon-name-part></tp:taxon-name>, <italic><tp:taxon-name><tp:taxon-name-part taxon-name-part-type="genus" reg="Dinotrema">Dinotrema</tp:taxon-name-part></tp:taxon-name></italic> Foerster) from Chile, with description of ten new species</article-title><source>Zookeys</source><day>10</day><month>07</month><year>2024</year><volume>1206</volume><fpage>275</fpage><lpage>314</lpage><pub-id pub-id-type="doi">10.3897/zookeys.1206.124515</pub-id></mixed-citation></tp:treatment-meta><tp:nomenclature><label>﻿</label><tp:taxon-name><object-id xmlns:xlink="http://www.w3.org/1999/xlink" content-type="arpha" xlink:type="simple">9361A113-2A6B-5C0F-8CF2-F762E0D4FA66</object-id><tp:taxon-name-part taxon-name-part-type="genus" reg="Dinotrema">Dinotrema</tp:taxon-name-part> (<tp:taxon-name-part taxon-name-part-type="subgenus" reg="Synaldis">Synaldis</tp:taxon-name-part>) <tp:taxon-name-part taxon-name-part-type="species" reg="latusdentertium">latusdentertium</tp:taxon-name-part><object-id xmlns:xlink="http://www.w3.org/1999/xlink" content-type="zoobank" xlink:type="simple">https://zoobank.org/A7DF55C8-8025-4F10-BC68-C5E8D5AC0B3E</object-id></tp:taxon-name><tp:taxon-status xmlns:xlink="http://www.w3.org/1999/xlink" xlink:type="simple">sp. nov.</tp:taxon-status><xref ref-type="fig" rid="F9">Figs 55–64</xref></tp:nomenclature><tp:treatment-sec sec-type="type material" id="SECID0EBUAI"><title>Type material.</title><p><bold><italic>Holotype</italic></bold>: Chile • ♀ (<named-content xmlns:xlink="http://www.w3.org/1999/xlink" content-type="dwc:institutional_code" xlink:title="Museo Nacional de Historia Natural, Santiago, Chile" xlink:href="http://grbio.org/institution/museo-nacional-de-historia-natural-santiago" xlink:type="simple">MNNC</named-content>); Osorno, Parque Nacional Puyehue, Antillanca; <named-content xmlns:xlink="http://www.w3.org/1999/xlink" content-type="dwc:verbatimCoordinates" xlink:type="simple"><named-content content-type="geo-json" specific-use="{&#34;type&#34;:&#34;Point&#34;,&#34;coordinates&#34;:[-72.210833,-40.781944]}" id="NCID0EUUAI" xlink:type="simple">40°46'55"S, 72°12'39"W</named-content></named-content>; alt. 987 m; 16–30 Mar. 2019; D. Amorim and V. Silva leg.; Malaise trap. <bold><italic>Paratype</italic></bold>: Chile • 1♀ (<abbrev xmlns:xlink="http://www.w3.org/1999/xlink" content-type="institution" xlink:title="Coleção Taxonômica do Departamento de Ecologia e Biologia Evolutiva, São Carlos, Brazil" id="ABBRID0E3UAI" xlink:type="simple">DCBU</abbrev> 386606); same data as for holotype, except <named-content xmlns:xlink="http://www.w3.org/1999/xlink" content-type="dwc:verbatimCoordinates" xlink:type="simple"><named-content content-type="geo-json" specific-use="{&#34;type&#34;:&#34;Point&#34;,&#34;coordinates&#34;:[-72.316667,-40.733333]}" id="NCID0EEVAI" xlink:type="simple">40°44’S, 72°19’W</named-content></named-content>; alt. 440 m; 14 Jan.–3 Feb. 2017; pan trap.</p></tp:treatment-sec><tp:treatment-sec sec-type="diagnosis" id="SECID0EJVAI"><title>Diagnosis.</title><p>This species differs from other New World species of <italic><tp:taxon-name><tp:taxon-name-part taxon-name-part-type="genus" reg="Synaldis">Synaldis</tp:taxon-name-part></tp:taxon-name></italic> by the combination of the following characteristics: in lateral view, eye wider than temple, at least slightly (Fig. <xref ref-type="fig" rid="F9">60</xref>); mandible with three relatively large teeth, diagonal carina present, mandibular apex wider than base (Fig. <xref ref-type="fig" rid="F9">57</xref>); <abbrev xmlns:xlink="http://www.w3.org/1999/xlink" xlink:title="first flagellar segment" id="ABBRID0E5VAI" xlink:type="simple">F1</abbrev> 3.5–3.8× as long as wide (Fig. <xref ref-type="fig" rid="F9">59</xref>); mesoscutal pit present, conspicuous (Fig. <xref ref-type="fig" rid="F9">61</xref>); propodeum with areola, median longitudinal carina incomplete to complete, transverse carinae complete (Fig. <xref ref-type="fig" rid="F9">62</xref>); fore wing vein cu-a distinctly postfurcal, 1-CU1 as long as cu-a (Fig. <xref ref-type="fig" rid="F9">63</xref>); hind wing 4.9× as long as wide; hind tibia 10.0–10.2× as long as wide (Fig. <xref ref-type="fig" rid="F9">64</xref>).</p><p><tp:taxon-name><tp:taxon-name-part taxon-name-part-type="genus" reg="Dinotrema">Dinotrema</tp:taxon-name-part> (<tp:taxon-name-part taxon-name-part-type="subgenus" reg="Synaldis">S.</tp:taxon-name-part>) <tp:taxon-name-part taxon-name-part-type="species" reg="latusdentertium">latusdentertium</tp:taxon-name-part></tp:taxon-name> sp. nov. is similar to <tp:taxon-name><tp:taxon-name-part taxon-name-part-type="genus" reg="Dinotrema">D.</tp:taxon-name-part> (<tp:taxon-name-part taxon-name-part-type="subgenus" reg="Synaldis">S.</tp:taxon-name-part>) <tp:taxon-name-part taxon-name-part-type="species" reg="pilosicaudatum">pilosicaudatum</tp:taxon-name-part></tp:taxon-name> sp. nov., see their distinctions in the identification key.</p></tp:treatment-sec><tp:treatment-sec sec-type="description" id="SECID0EUXAI"><title>Description.</title><p>♀. Length. Body: 2.6–2.8 mm. Fore wing: 3.05–3.30 mm. Hind wing: 2.3–2.4 mm.</p><p><bold><italic>Head</italic></bold>: in dorsal view (Fig. <xref ref-type="fig" rid="F9">56</xref>), 1.8–1.9× as wide as long, 1.2–1.3× as wide as mesosoma, ca as wide at eyes as temples. Frons smooth or with weak mid groove. <abbrev xmlns:xlink="http://www.w3.org/1999/xlink" xlink:title="post-ocellar line" id="ABBRID0EEYAI" xlink:type="simple">POL</abbrev> 1.4–1.6× as <abbrev xmlns:xlink="http://www.w3.org/1999/xlink" xlink:title="ocellus diameter" id="ABBRID0EIYAI" xlink:type="simple">OD</abbrev>, <abbrev xmlns:xlink="http://www.w3.org/1999/xlink" xlink:title="ocular-ocellar line" id="ABBRID0EMYAI" xlink:type="simple">OOL</abbrev> 2.6–2.7× as <abbrev xmlns:xlink="http://www.w3.org/1999/xlink" xlink:title="ocellus diameter" id="ABBRID0EQYAI" xlink:type="simple">OD</abbrev>. In lateral view (Fig. <xref ref-type="fig" rid="F9">60</xref>), eye 1.4–1.5× as high as wide, 1.1–1.2× as wide as temple. Face 1.6–1.7× as wide as high (Fig. <xref ref-type="fig" rid="F9">58</xref>), 1.6–1.9× as wide as clypeus, smooth or with a weak longitudinal ridge dorsally. Clypeus 2.1× as wide as high, almost straight ventrally. Malar space 0.5–0.7× as clypeus height. Paraclypeal fovea short size. Mandible 1.5× as long as wide (Fig. <xref ref-type="fig" rid="F9">57</xref>), diagonal carina present. Mandibular apex 1.2× wide as base. Upper tooth rounded. Middle tooth subacuminate, longer than other teeth. Lower tooth largely rounded, longer than upper tooth. Upper tooth ca as wide as middle, narrower than lower tooth. Antenna with 20–21 segments (Fig. <xref ref-type="fig" rid="F9">59</xref>), 0.9× as long as body. Scape 1.5–1.8× as long as pedicel. <abbrev xmlns:xlink="http://www.w3.org/1999/xlink" xlink:title="first flagellar segment" id="ABBRID0EEZAI" xlink:type="simple">F1</abbrev> 3.5–3.8× as long as wide, 1.2× as long as <abbrev xmlns:xlink="http://www.w3.org/1999/xlink" xlink:title="second flagellar segment" id="ABBRID0EIZAI" xlink:type="simple">F2</abbrev>. <abbrev xmlns:xlink="http://www.w3.org/1999/xlink" xlink:title="second flagellar segment" id="ABBRID0EMZAI" xlink:type="simple">F2</abbrev> 2.6–2.8× as long as wide. <abbrev xmlns:xlink="http://www.w3.org/1999/xlink" xlink:title="third flagellar segment" id="ABBRID0EQZAI" xlink:type="simple">F3</abbrev> 2.0–2.4× as long as wide. <abbrev xmlns:xlink="http://www.w3.org/1999/xlink" xlink:title="apical flagellar segment" id="ABBRID0EUZAI" xlink:type="simple">AF</abbrev> 2.4–2.6× as long as wide. Maxillary palp 1.4× as long as head height.</p><p><bold><italic>Mesosoma</italic></bold>: 1.2–1.3× as long as high (Fig. <xref ref-type="fig" rid="F9">60</xref>), 1.9–2.0× as long as wide. Mesoscutum as long as wide, notauli absent on horizontal surface of mesoscutum (Fig. <xref ref-type="fig" rid="F9">61</xref>). Mesoscutal pit present, oval–elongate, occupying 0.2× of mesoscutal length. Prescutellar depression 2.1–2.3× as long as wide, with median carina complete, smooth laterally. Side of pronotum crenulate. Precoxal sulcus crenulate medially, not reaching anterior and/or posterior margins of mesopleuron (Fig. <xref ref-type="fig" rid="F9">60</xref>). Posterior mesopleural furrow smooth. Propodeum mainly rugulose to rugose (Fig. <xref ref-type="fig" rid="F9">62</xref>), areola 0.9× as high as wide; median longitudinal carina incomplete (interrupted at mid-areola) to complete; transverse carinae complete. Propodeum with protuberance in lateral view. Propodeal spiracle small to middle (Fig. <xref ref-type="fig" rid="F9">60</xref>), 0.3–0.4× distance from spiracle to base of propodeum.</p><p><bold><italic>Wings</italic></bold>: fore wing 2.7× as long as wide, vein 1-SR present, (r+3-SR) 6.2× as long as r-m, SR1 1.7–2.0× as long as (r+3-SR); cu-a postfurcal, 1-CU1 as long as cu-a. Marginal cell 4.0× as long as wide, submarginal cell 2.0× as long as wide, first subdiscal cell 2.8× as long as wide (Fig. <xref ref-type="fig" rid="F9">63</xref>). Hind wing 4.9× as long as wide, vein 1-M 0.5× as long as M+CU, 1.2–1.3× as long as 1r-m; m-cu absent.</p><fig id="F9" position="float" orientation="portrait"><object-id xmlns:xlink="http://www.w3.org/1999/xlink" content-type="doi" xlink:type="simple">10.3897/zookeys.1206.124515.figures55-64</object-id><object-id xmlns:xlink="http://www.w3.org/1999/xlink" content-type="arpha" xlink:type="simple">5DEC0524-E934-526B-B3B6-AE11B412E719</object-id><label>Figures 55–64.</label><caption><p><tp:taxon-name><tp:taxon-name-part taxon-name-part-type="genus" reg="Dinotrema">Dinotrema</tp:taxon-name-part> (<tp:taxon-name-part taxon-name-part-type="subgenus" reg="Synaldis">Synaldis</tp:taxon-name-part>) <tp:taxon-name-part taxon-name-part-type="species" reg="latusdentertium">latusdentertium</tp:taxon-name-part></tp:taxon-name> sp. nov. (holotype ♀, except <bold>58</bold>, <bold>61</bold> paratype ♀) <bold>55</bold> habitus, lateral view <bold>56</bold> head, dorsal view <bold>57</bold> mandible, lateral view <bold>58</bold> head, frontal view <bold>59</bold> antenna <bold>60</bold> head and mesosoma, lateral view <bold>61</bold> mesonotum, dorsal view <bold>62</bold> propodeum, dorsal view <bold>63</bold> wings <bold>64</bold> hind leg, metasoma and ovipositor, lateral view.</p></caption><graphic xmlns:xlink="http://www.w3.org/1999/xlink" xlink:href="zookeys-1206-275_article-124515__-g009.jpg" position="float" orientation="portrait" xlink:type="simple" id="oo_1088764.jpg"><uri content-type="original_file" xlink:type="simple">https://binary.pensoft.net/fig/1088764</uri></graphic></fig><p><bold><italic>Legs</italic></bold>: hind femur 4.7–5.0× as long as wide. Hind tibia 10.0–10.2× as long as wide, 1.1–1.3× as long as hind tarsus. First segment of hind tarsus 2.0–2.1× as long as second segment (Fig. <xref ref-type="fig" rid="F9">64</xref>).</p><p><bold><italic>Metasoma</italic></bold>: 1.7× as long, and as wide as mesosoma (Fig. <xref ref-type="fig" rid="F9">55</xref>). <abbrev xmlns:xlink="http://www.w3.org/1999/xlink" xlink:title="first metasomal tergite" id="ABBRID0EH4AI" xlink:type="simple">T1</abbrev> strigose to rugose, 1.70–1.85× as long as wide, apex 1.6× as wide as base. Ovipositor 0.4× as long as metasoma, 1.2–1.5× as long as <abbrev xmlns:xlink="http://www.w3.org/1999/xlink" xlink:title="first metasomal tergite" id="ABBRID0EL4AI" xlink:type="simple">T1</abbrev>, 0.9× as long as hind femur. Ovipositor sheath with some sparse and delicate setae (except on 1/4 apical almost glabrous), 0.3–0.4× as long as metasoma, 1.1–1.4× as long as <abbrev xmlns:xlink="http://www.w3.org/1999/xlink" xlink:title="first metasomal tergite" id="ABBRID0EP4AI" xlink:type="simple">T1</abbrev> (Fig. <xref ref-type="fig" rid="F9">64</xref>).</p><p><bold><italic>Color</italic></bold>: Head brown to dark brown, except mandibles yellow, scape and pedicel brown to yellowish. Mesosoma brown to light brown, except scutellar disc and tegulae brown to yellow; propleuron, mesopleuron and propodeum orange to yellowish. Legs yellow. Metasoma brown except ovipositor yellow. Wings hyaline, veins brown.</p><p><bold>Male</bold>. Unknown.</p></tp:treatment-sec><tp:treatment-sec sec-type="etymology" id="SECID0EC5AI"><title>Etymology.</title><p>The epithet is an adjective derived from Latin, combining <italic>latus</italic> (wide), <italic>den</italic> (from <italic>dens</italic>, Latin for tooth), and <italic>tertius</italic> (third). The species name refers to its lower mandibular tooth wider than upper tooth (Fig. <xref ref-type="fig" rid="F9">57</xref>).</p></tp:treatment-sec><tp:treatment-sec sec-type="distribution" id="SECID0EU5AI"><title>Distribution.</title><p>Chile.</p></tp:treatment-sec><tp:treatment-sec sec-type="comments" id="SECID0EZ5AI"><title>Comments.</title><p>Based on the shape of the mandibles, relative length of the flagellar segments, and the propodeal sculpture, <tp:taxon-name><tp:taxon-name-part taxon-name-part-type="genus" reg="Dinotrema">D.</tp:taxon-name-part> (<tp:taxon-name-part taxon-name-part-type="subgenus" reg="Synaldis">S.</tp:taxon-name-part>) <tp:taxon-name-part taxon-name-part-type="species" reg="latusdentertium">latusdentertium</tp:taxon-name-part></tp:taxon-name> sp. nov. can be associated with the Nearctic species <tp:taxon-name><tp:taxon-name-part taxon-name-part-type="genus" reg="Dinotrema">Dinotrema</tp:taxon-name-part> (<tp:taxon-name-part taxon-name-part-type="subgenus" reg="Synaldis">Synaldis</tp:taxon-name-part>) <tp:taxon-name-part taxon-name-part-type="species" reg="glabrifovea">glabrifovea</tp:taxon-name-part></tp:taxon-name> (Fischer, 1967). However, in <tp:taxon-name><tp:taxon-name-part taxon-name-part-type="genus" reg="Dinotrema">D.</tp:taxon-name-part> (<tp:taxon-name-part taxon-name-part-type="subgenus" reg="Synaldis">S.</tp:taxon-name-part>) <tp:taxon-name-part taxon-name-part-type="species" reg="glabrifovea">glabrifovea</tp:taxon-name-part></tp:taxon-name> the mesoscutal pit is absent, the face and clypeus are relatively wider, and the antenna has 25 segments, among other differences (according to <xref ref-type="bibr" rid="B18">Peris-Felipo and Belokobylskij 2017</xref>).</p></tp:treatment-sec><ref-list><ref id="B18"><mixed-citation xmlns:xlink="http://www.w3.org/1999/xlink" xlink:type="simple"><person-group><name name-style="western"><surname>Peris-Felipo</surname><given-names>FJ</given-names></name><name name-style="western"><surname>Belokobylskij</surname><given-names>SA</given-names></name></person-group> (<year>2017</year>) <article-title>The genus <italic><tp:taxon-name><tp:taxon-name-part taxon-name-part-type="genus">Synaldis</tp:taxon-name-part></tp:taxon-name></italic> Foerster, 1863 (<tp:taxon-name><tp:taxon-name-part taxon-name-part-type="order">Hymenoptera</tp:taxon-name-part></tp:taxon-name>: <tp:taxon-name><tp:taxon-name-part taxon-name-part-type="family">Braconidae</tp:taxon-name-part></tp:taxon-name>: <tp:taxon-name><tp:taxon-name-part taxon-name-part-type="subfamily">Alysiinae</tp:taxon-name-part></tp:taxon-name>) in the Neotropical region: first record, descriptions of new species and a key to the New World taxa.</article-title><source>European Journal of Taxonomy</source><volume>386</volume>(<issue>386</issue>): <fpage>1</fpage>–<lpage>28</lpage>. <ext-link xlink:href="10.5852/ejt.2017.386" ext-link-type="doi" xlink:type="simple">https://doi.org/10.5852/ejt.2017.386</ext-link></mixed-citation></ref></ref-list></tp:taxon-treatment>
