# Supplementary material for: ﻿First record of subgenus Synaldis Foerster (Hymenoptera, Braconidae, Alysiinae, Dinotrema Foerster) from Chile, with description of ten new species
Source: Zookeys. 2024 Jul 10;1206:275–314. doi: 10.3897/zookeys.1206.124515 (PMC11255472; doi:10.3897/zookeys.1206.124515)
Supplement: XML Treatment for Dinotrema (Synaldis) perisfelipoi [file zookeys.1206.124515-treatment9.xml]

<!DOCTYPE tp:taxon-treatment
  PUBLIC "-//TaxonX//DTD Taxonomic Treatment Publishing DTD v0 20100105//EN" "tax-treatment-NSO.dtd">
<tp:taxon-treatment xmlns:tp="http://www.plazi.org/taxpub"><tp:treatment-meta><kwd-group><label>Taxon classification</label><kwd>
              <named-content content-type="kingdom">Animalia</named-content>
            </kwd><kwd>
              <named-content content-type="order">Hymenoptera</named-content>
            </kwd><kwd>
              <named-content content-type="family">Braconidae</named-content>
            </kwd></kwd-group><mixed-citation publication-type="journal"><person-group><name><surname>Dias de Oliveira</surname><given-names>Franciélle</given-names></name><name><surname>Penteado-Dias</surname><given-names>Angélica Maria</given-names></name></person-group><article-title>﻿First record of subgenus <italic><tp:taxon-name><tp:taxon-name-part taxon-name-part-type="genus" reg="Dinotrema"/><tp:taxon-name-part taxon-name-part-type="subgenus" reg="Synaldis">Synaldis</tp:taxon-name-part></tp:taxon-name></italic> Foerster (<tp:taxon-name><tp:taxon-name-part taxon-name-part-type="order">Hymenoptera</tp:taxon-name-part></tp:taxon-name>, <tp:taxon-name><tp:taxon-name-part taxon-name-part-type="family">Braconidae</tp:taxon-name-part></tp:taxon-name>, <tp:taxon-name><tp:taxon-name-part taxon-name-part-type="subfamily">Alysiinae</tp:taxon-name-part></tp:taxon-name>, <italic><tp:taxon-name><tp:taxon-name-part taxon-name-part-type="genus" reg="Dinotrema">Dinotrema</tp:taxon-name-part></tp:taxon-name></italic> Foerster) from Chile, with description of ten new species</article-title><source>Zookeys</source><day>10</day><month>07</month><year>2024</year><volume>1206</volume><fpage>275</fpage><lpage>314</lpage><pub-id pub-id-type="doi">10.3897/zookeys.1206.124515</pub-id></mixed-citation></tp:treatment-meta><tp:nomenclature><label>﻿</label><tp:taxon-name><object-id xmlns:xlink="http://www.w3.org/1999/xlink" content-type="arpha" xlink:type="simple">07530056-C9FE-53C2-8363-0344769A0295</object-id><tp:taxon-name-part taxon-name-part-type="genus" reg="Dinotrema">Dinotrema</tp:taxon-name-part> (<tp:taxon-name-part taxon-name-part-type="subgenus" reg="Synaldis">Synaldis</tp:taxon-name-part>) <tp:taxon-name-part taxon-name-part-type="species" reg="perisfelipoi">perisfelipoi</tp:taxon-name-part><object-id xmlns:xlink="http://www.w3.org/1999/xlink" content-type="zoobank" xlink:type="simple">https://zoobank.org/3123A760-770C-4AAB-BFFE-34634389F62B</object-id></tp:taxon-name><tp:taxon-status xmlns:xlink="http://www.w3.org/1999/xlink" xlink:type="simple">sp. nov.</tp:taxon-status><xref ref-type="fig" rid="F10">Figs 65–71</xref></tp:nomenclature><tp:treatment-sec sec-type="type material" id="SECID0E3BBI"><title>Type material.</title><p><bold><italic>Holotype</italic></bold>: Chile • ♀ (<named-content xmlns:xlink="http://www.w3.org/1999/xlink" content-type="dwc:institutional_code" xlink:title="Museo Nacional de Historia Natural, Santiago, Chile" xlink:href="http://grbio.org/institution/museo-nacional-de-historia-natural-santiago" xlink:type="simple">MNNC</named-content>); Osorno, Parque Nacional Puyehue, Antillanca; <named-content xmlns:xlink="http://www.w3.org/1999/xlink" content-type="dwc:verbatimCoordinates" xlink:type="simple"><named-content content-type="geo-json" specific-use="{&#34;type&#34;:&#34;Point&#34;,&#34;coordinates&#34;:[-72.210833,-40.781944]}" id="NCID0EPCBI" xlink:type="simple">40°46'55"S, 72°12'39"W</named-content></named-content>; alt. 987 m; 16–30 Mar. 2020; D. Amorim and V. Silva leg.; Malaise trap. <bold><italic>Paratypes</italic></bold>: Chile • 1♀ (<named-content xmlns:xlink="http://www.w3.org/1999/xlink" content-type="dwc:institutional_code" xlink:title="Museo Nacional de Historia Natural, Santiago, Chile" xlink:href="http://grbio.org/institution/museo-nacional-de-historia-natural-santiago" xlink:type="simple">MNNC</named-content>); same data as for holotype, except <named-content xmlns:xlink="http://www.w3.org/1999/xlink" content-type="dwc:verbatimCoordinates" xlink:type="simple"><named-content content-type="geo-json" specific-use="{&#34;type&#34;:&#34;Point&#34;,&#34;coordinates&#34;:[-72.329722,-40.735000]}" id="NCID0E6CBI" xlink:type="simple">40°44'06"S, 72°19'47"W</named-content></named-content>; alt. 528 m; 14 Jan.–3 Feb. 2017; flight intercept trap • 1♂ (<named-content xmlns:xlink="http://www.w3.org/1999/xlink" content-type="dwc:institutional_code" xlink:title="Museo Nacional de Historia Natural, Santiago, Chile" xlink:href="http://grbio.org/institution/museo-nacional-de-historia-natural-santiago" xlink:type="simple">MNNC</named-content>); same data as for holotype, except 11–25 May. 2019 • 1♀ (<abbrev xmlns:xlink="http://www.w3.org/1999/xlink" content-type="institution" xlink:title="Coleção Taxonômica do Departamento de Ecologia e Biologia Evolutiva, São Carlos, Brazil" id="ABBRID0EJDBI" xlink:type="simple">DCBU</abbrev> 514624); same data as for holotype • 1 ♀ (<abbrev xmlns:xlink="http://www.w3.org/1999/xlink" content-type="institution" xlink:title="Coleção Taxonômica do Departamento de Ecologia e Biologia Evolutiva, São Carlos, Brazil" id="ABBRID0EODBI" xlink:type="simple">DCBU</abbrev> 509530); same data as for holotype, except 9–23 Dec. 2019.</p></tp:treatment-sec><tp:treatment-sec sec-type="diagnosis" id="SECID0ETDBI"><title>Diagnosis.</title><p>This species differs from other New World species of <italic><tp:taxon-name><tp:taxon-name-part taxon-name-part-type="genus" reg="Synaldis">Synaldis</tp:taxon-name-part></tp:taxon-name></italic> by the combination of the following characteristics: in lateral view, eye shorter than temple (Fig. <xref ref-type="fig" rid="F10">66</xref>); mandible with three relatively large teeth, diagonal carina present in ♀ (absent in ♂), mandibular apex wider than base; <abbrev xmlns:xlink="http://www.w3.org/1999/xlink" xlink:title="first flagellar segment" id="ABBRID0EEEBI" xlink:type="simple">F1</abbrev> 2.4–2.8× as long as wide (Fig. <xref ref-type="fig" rid="F10">67</xref>); mesoscutal pit present, conspicuous; propodeum with areola, median longitudinal carina incomplete to almost complete, transverse carinae complete (Fig. <xref ref-type="fig" rid="F10">70</xref>); fore wing vein (r+3-SR) 6.2–6.3× as long as r-m, cu-a postfurcal, 1-CU1 shorter than cu-a (Fig. <xref ref-type="fig" rid="F10">69</xref>); hind femur 4.6× as long as wide, hind tibia 8.9–9.2× as long as wide (Fig. <xref ref-type="fig" rid="F10">71</xref>).</p><p><tp:taxon-name><tp:taxon-name-part taxon-name-part-type="genus" reg="Dinotrema">Dinotrema</tp:taxon-name-part> (<tp:taxon-name-part taxon-name-part-type="subgenus" reg="Synaldis">S.</tp:taxon-name-part>) <tp:taxon-name-part taxon-name-part-type="species" reg="perisfelipoi">perisfelipoi</tp:taxon-name-part></tp:taxon-name> sp. nov. is similar to <tp:taxon-name><tp:taxon-name-part taxon-name-part-type="genus" reg="Dinotrema">D.</tp:taxon-name-part> (<tp:taxon-name-part taxon-name-part-type="subgenus" reg="Synaldis">S.</tp:taxon-name-part>) <tp:taxon-name-part taxon-name-part-type="species" reg="daltoni">daltoni</tp:taxon-name-part></tp:taxon-name> sp. nov. (see their distinctions in the diagnosis of the latter) and <tp:taxon-name><tp:taxon-name-part taxon-name-part-type="genus" reg="Dinotrema">D.</tp:taxon-name-part> (<tp:taxon-name-part taxon-name-part-type="subgenus" reg="Synaldis">S.</tp:taxon-name-part>) <tp:taxon-name-part taxon-name-part-type="species" reg="puyehue">puyehue</tp:taxon-name-part></tp:taxon-name> sp. nov., from which it differs by prescutellar depression smooth laterally (with complete lateral carinae in <tp:taxon-name><tp:taxon-name-part taxon-name-part-type="genus" reg="Dinotrema">D.</tp:taxon-name-part> (<tp:taxon-name-part taxon-name-part-type="subgenus" reg="Synaldis">S.</tp:taxon-name-part>) <tp:taxon-name-part taxon-name-part-type="species" reg="puyehue">puyehue</tp:taxon-name-part></tp:taxon-name> sp. nov., Fig. <xref ref-type="fig" rid="F12">91</xref>), fore wing vein (r+3-SR) 6.2–6.3× as long as r-m (5.0–5.2× in <tp:taxon-name><tp:taxon-name-part taxon-name-part-type="genus" reg="Dinotrema">D.</tp:taxon-name-part> (<tp:taxon-name-part taxon-name-part-type="subgenus" reg="Synaldis">S.</tp:taxon-name-part>) <tp:taxon-name-part taxon-name-part-type="species" reg="puyehue">puyehue</tp:taxon-name-part></tp:taxon-name> sp. nov.), submarginal cell 2.7–2.9× as long as wide (2.05–2.20× in <tp:taxon-name><tp:taxon-name-part taxon-name-part-type="genus" reg="Dinotrema">D.</tp:taxon-name-part> (<tp:taxon-name-part taxon-name-part-type="subgenus" reg="Synaldis">S.</tp:taxon-name-part>) <tp:taxon-name-part taxon-name-part-type="species" reg="puyehue">puyehue</tp:taxon-name-part></tp:taxon-name> sp. nov., Figs <xref ref-type="fig" rid="F10">69</xref>, <xref ref-type="fig" rid="F12">90</xref>), <abbrev xmlns:xlink="http://www.w3.org/1999/xlink" xlink:title="apical flagellar segment" id="ABBRID0E1HBI" xlink:type="simple">AF</abbrev> 2.5–2.6× as long as wide (1.9–2.2× in <tp:taxon-name><tp:taxon-name-part taxon-name-part-type="genus" reg="Dinotrema">D.</tp:taxon-name-part> (<tp:taxon-name-part taxon-name-part-type="subgenus" reg="Synaldis">S.</tp:taxon-name-part>) <tp:taxon-name-part taxon-name-part-type="species" reg="puyehue">puyehue</tp:taxon-name-part></tp:taxon-name> sp. nov., Figs <xref ref-type="fig" rid="F10">67</xref>, <xref ref-type="fig" rid="F12">86</xref>).</p><fig id="F10" position="float" orientation="portrait"><object-id xmlns:xlink="http://www.w3.org/1999/xlink" content-type="doi" xlink:type="simple">10.3897/zookeys.1206.124515.figures65-71</object-id><object-id xmlns:xlink="http://www.w3.org/1999/xlink" content-type="arpha" xlink:type="simple">217518A4-5E9E-5810-A02E-D3ECAA687659</object-id><label>Figures 65–71.</label><caption><p><tp:taxon-name><tp:taxon-name-part taxon-name-part-type="genus" reg="Dinotrema">Dinotrema</tp:taxon-name-part> (<tp:taxon-name-part taxon-name-part-type="subgenus" reg="Synaldis">Synaldis</tp:taxon-name-part>) <tp:taxon-name-part taxon-name-part-type="species" reg="perisfelipoi">perisfelipoi</tp:taxon-name-part></tp:taxon-name> sp. nov. (<bold>65, 69</bold> holotype ♀, remainder paratype ♀) <bold>65</bold> habitus, lateral view <bold>66</bold> head and mandible, lateral view <bold>67</bold> antenna <bold>68</bold> mesosoma, lateral view <bold>69</bold> wings <bold>70</bold> propodeum and <abbrev xmlns:xlink="http://www.w3.org/1999/xlink" xlink:title="first metasomal tergite" id="ABBRID0EYJBI" xlink:type="simple">T1</abbrev>, dorsal view <bold>71</bold> hind leg, metasoma and ovipositor, lateral view.</p></caption><graphic xmlns:xlink="http://www.w3.org/1999/xlink" xlink:href="zookeys-1206-275_article-124515__-g010.jpg" position="float" orientation="portrait" xlink:type="simple" id="oo_1088765.jpg"><uri content-type="original_file" xlink:type="simple">https://binary.pensoft.net/fig/1088765</uri></graphic></fig></tp:treatment-sec><tp:treatment-sec sec-type="description" id="SECID0EDKBI"><title>Description.</title><p>♀. Length. Body: 1.7–2.1 mm. Fore wing: 1.8–2.1 mm. Hind wing: 1.2–1.4 mm.</p><p><bold><italic>Head</italic></bold>: in dorsal view, 1.7× as wide as long, 1.4× as wide as mesosoma, slightly wider at temples than eyes. Frons smooth. <abbrev xmlns:xlink="http://www.w3.org/1999/xlink" xlink:title="post-ocellar line" id="ABBRID0EPKBI" xlink:type="simple">POL</abbrev> 1.30–1.45× as <abbrev xmlns:xlink="http://www.w3.org/1999/xlink" xlink:title="ocellus diameter" id="ABBRID0ETKBI" xlink:type="simple">OD</abbrev>, <abbrev xmlns:xlink="http://www.w3.org/1999/xlink" xlink:title="ocular-ocellar line" id="ABBRID0EXKBI" xlink:type="simple">OOL</abbrev> 3.2–3.4× as <abbrev xmlns:xlink="http://www.w3.org/1999/xlink" xlink:title="ocellus diameter" id="ABBRID0E2KBI" xlink:type="simple">OD</abbrev>. In lateral view (Fig. <xref ref-type="fig" rid="F10">66</xref>), eye 1.4× as high as wide, 0.7–0.8× as wide as temple. Face 1.7–2.0× as wide as high, 2.0–2.1× as wide as clypeus, smooth or with a weak longitudinal ridge dorsally. Clypeus 1.7–2.0× as wide as high, concave ventrally. Malar space 0.7× as clypeus height. Paraclypeal fovea short size. Mandible 1.2–1.3× as long as wide (Fig. <xref ref-type="fig" rid="F10">66</xref>), diagonal carina present. Mandibular apex 1.2–1.3× wide as base. Upper rounded or nearly so. Middle tooth subacuminate, longer than other teeth. Lower tooth largely rounded. Upper tooth ca as wide as middle, narrower than lower tooth. Antenna with 15 segments (Fig. <xref ref-type="fig" rid="F10">67</xref>), 0.6–0.7× as long as body. Scape 1.9–2.1× as long as pedicel. <abbrev xmlns:xlink="http://www.w3.org/1999/xlink" xlink:title="first flagellar segment" id="ABBRID0ELLBI" xlink:type="simple">F1</abbrev> 2.4–2.7× as long as wide, 1.0–1.1× as long as <abbrev xmlns:xlink="http://www.w3.org/1999/xlink" xlink:title="second flagellar segment" id="ABBRID0EPLBI" xlink:type="simple">F2</abbrev>. <abbrev xmlns:xlink="http://www.w3.org/1999/xlink" xlink:title="second flagellar segment" id="ABBRID0ETLBI" xlink:type="simple">F2</abbrev> 2.0–2.3× as long as wide. <abbrev xmlns:xlink="http://www.w3.org/1999/xlink" xlink:title="third flagellar segment" id="ABBRID0EXLBI" xlink:type="simple">F3</abbrev> 1.7–2.2× as long as wide. <abbrev xmlns:xlink="http://www.w3.org/1999/xlink" xlink:title="apical flagellar segment" id="ABBRID0E2LBI" xlink:type="simple">AF</abbrev> 2.5–2.6× as long as wide. Maxillary palp 0.90–1.05× as long as head height.</p><p><bold><italic>Mesosoma</italic></bold>: 1.2–1.4× as long as high (Fig. <xref ref-type="fig" rid="F10">68</xref>), 2.1–2.2× as long as wide. Mesoscutum as long as wide, notauli absent on horizontal surface of mesoscutum. Mesoscutal pit present, oval–elongate, occupying 0.1× of mesoscutal length. Prescutellar depression 2.7× as long as wide, with median carina complete (sometimes weak), smooth laterally. Side of pronotum weakly crenulate. Precoxal sulcus crenulate medially, not reaching anterior and/or posterior margins of mesopleuron. Posterior mesopleural furrow smooth. Propodeum mainly smooth to rugulose (Fig. <xref ref-type="fig" rid="F10">70</xref>), with areola 0.9–1.1× as high as wide; median longitudinal carina incomplete (not extending inside areola) or almost complete (interrupted briefly in mid-areola); transverse carinae complete. Propodeum with very weak protuberance in lateral view. Propodeal spiracle middle (Fig. <xref ref-type="fig" rid="F10">68</xref>), 0.4–0.5× distance from spiracle to base of propodeum.</p><p><bold><italic>Wings</italic></bold>: fore wing 2.8–2.9× as wide, vein 1-SR absent or present, (r+3-SR) 6.2–6.3× as long as r-m, SR1 2.0–2.5× as long as (r+3-SR); cu-a postfurcal, 1-CU1 0.4–0.7× as long as cu-a. Marginal cell 4.45–4.90× as long as wide, submarginal cell 2.7–2.8× as long as wide, first subdiscal cell 3.1–3.2× as long as wide (Fig. <xref ref-type="fig" rid="F10">69</xref>). Hind wing 5.35–5.50× as long as wide, vein 1-M 0.5–0.6× as long as M+CU, 1.50–1.85× as long as 1r-m; m-cu absent.</p><p><bold><italic>Legs</italic></bold>: hind femur 4.6× as long as wide. Hind tibia 8.9–9.1× as long as wide, 1.0–1.1× as long as hind tarsus. First segment of hind tarsus 2.0–2.1× as long as second segment (Fig. <xref ref-type="fig" rid="F10">71</xref>).</p><p><bold><italic>Metasoma</italic></bold>: 1.7–1.9× as long, and 1.4× as wide as mesosoma (Fig. <xref ref-type="fig" rid="F10">65</xref>). <abbrev xmlns:xlink="http://www.w3.org/1999/xlink" xlink:title="first metasomal tergite" id="ABBRID0ETNBI" xlink:type="simple">T1</abbrev> strigose (Fig. <xref ref-type="fig" rid="F10">70</xref>), 1.4–1.7× as long as wide, apex 1.8× as wide as base. Ovipositor 0.35–0.50× as long as metasoma, 1.5–1.9× as long as <abbrev xmlns:xlink="http://www.w3.org/1999/xlink" xlink:title="first metasomal tergite" id="ABBRID0E2NBI" xlink:type="simple">T1</abbrev>, 0.9–1.3× as long as hind femur. Ovipositor sheath with some delicate setae (except on 1/4 apical almost glabrous), 0.3–0.4× as long as metasoma, 1.4–1.5× as long as <abbrev xmlns:xlink="http://www.w3.org/1999/xlink" xlink:title="first metasomal tergite" id="ABBRID0E6NBI" xlink:type="simple">T1</abbrev> (Fig. <xref ref-type="fig" rid="F10">71</xref>).</p><p><bold><italic>Color</italic></bold>: brown to yellow, except head dark brown to light brown, and legs entirely yellow or light brown from trochanter. Wings hyaline, veins brown to light brown.</p><p><bold>Male.</bold> Head 1.9× as wide as long. Eye 1.5× as high as wide, 0.85× as wide as temple. Face 2.2× as wide as clypeus. Mandible without diagonal carina. Middle tooth acute. Antenna with 21 segments, 1.2× as long as body. <abbrev xmlns:xlink="http://www.w3.org/1999/xlink" xlink:title="first flagellar segment" id="ABBRID0ESOBI" xlink:type="simple">F1</abbrev> 2.8× as long as wide. <abbrev xmlns:xlink="http://www.w3.org/1999/xlink" xlink:title="second flagellar segment" id="ABBRID0EWOBI" xlink:type="simple">F2</abbrev> 2.5× as long as wide. <abbrev xmlns:xlink="http://www.w3.org/1999/xlink" xlink:title="third flagellar segment" id="ABBRID0E1OBI" xlink:type="simple">F3</abbrev> 2.4× as long as wide. Mesosoma 2.0× as long as wide. Mesoscutal pit occupying 0.2× of mesoscutal length. Prescutellar depression 2.5× as long as wide. Precoxal sulcus almost smooth. Propodeum almost smooth, median longitudinal carina extending to mid-areola. Propodeal spiracle small, 0.25× distance from spiracle to base of propodeum. Fore wing 2.5× as long as wide. Submarginal cell 2.9× as long as wide. Hind femur 4.8× as long as wide. Hind tibia 9.2× as long as wide. Metasoma 1.5× as long as mesosoma. <abbrev xmlns:xlink="http://www.w3.org/1999/xlink" xlink:title="first metasomal tergite" id="ABBRID0E5OBI" xlink:type="simple">T1</abbrev> 2.4× as long as wide, apex 1.1× as wide as base.</p></tp:treatment-sec><tp:treatment-sec sec-type="etymology" id="SECID0ECPBI"><title>Etymology.</title><p>The species name <italic>perisfelipoi</italic> is a genitive noun, named in honor of Francisco Javier Peris Felipo, an expert in Alysiinae wasps, who has made significant contributions, particularly in his study of the genus <italic>Dinotrema</italic>.</p></tp:treatment-sec><tp:treatment-sec sec-type="distribution" id="SECID0E5PBI"><title>Distribution.</title><p>Chile.</p></tp:treatment-sec><tp:treatment-sec><!--Section generated to contain objects referenced in tp:taxon-treatment.--><fig id="F12" position="float" orientation="portrait"><object-id xmlns:xlink="http://www.w3.org/1999/xlink" content-type="doi" xlink:type="simple">10.3897/zookeys.1206.124515.figures83-94</object-id><object-id xmlns:xlink="http://www.w3.org/1999/xlink" content-type="arpha" xlink:type="simple">A6D809BF-2593-57F6-924D-778999B27424</object-id><label>Figures 83–94.</label><caption><p><tp:taxon-name><tp:taxon-name-part taxon-name-part-type="genus" reg="Dinotrema">Dinotrema</tp:taxon-name-part> (<tp:taxon-name-part taxon-name-part-type="subgenus" reg="Synaldis">Synaldis</tp:taxon-name-part>) <tp:taxon-name-part taxon-name-part-type="species" reg="puyehue">puyehue</tp:taxon-name-part></tp:taxon-name> sp. nov. (<bold>83</bold>, <bold>84</bold>, <bold>87, 94</bold> holotype ♀, remainder paratype ♀) <bold>83</bold> habitus, lateral view <bold>84</bold> head and mesosoma, lateral view <bold>85, 86</bold> basal and apical parts of antenna respectively <bold>87</bold> head, frontal view <bold>88</bold> mandible, lateral view <bold>89</bold> head and mesoscutum, dorsal view <bold>90</bold> wings <bold>91</bold> mesosoma and <abbrev xmlns:xlink="http://www.w3.org/1999/xlink" xlink:title="first metasomal tergite" id="ABBRID0E6LCI" xlink:type="simple">T1</abbrev>, dorsal view <bold>92</bold> propodeum, dorsal view <bold>93</bold> hind leg, metasoma and ovipositor, lateral view <bold>94</bold> metasoma, dorsal view.</p></caption><graphic xmlns:xlink="http://www.w3.org/1999/xlink" xlink:href="zookeys-1206-275_article-124515__-g012.jpg" position="float" orientation="portrait" xlink:type="simple" id="oo_1088767.jpg"><uri content-type="original_file" xlink:type="simple">https://binary.pensoft.net/fig/1088767</uri></graphic></fig></tp:treatment-sec></tp:taxon-treatment>
