# Supplementary material for: ﻿First record of subgenus Synaldis Foerster (Hymenoptera, Braconidae, Alysiinae, Dinotrema Foerster) from Chile, with description of ten new species
Source: Zookeys. 2024 Jul 10;1206:275–314. doi: 10.3897/zookeys.1206.124515 (PMC11255472; doi:10.3897/zookeys.1206.124515)
Supplement: XML Treatment for Dinotrema (Synaldis) pilosicaudatum [file zookeys.1206.124515-treatment10.xml]

<!DOCTYPE tp:taxon-treatment
  PUBLIC "-//TaxonX//DTD Taxonomic Treatment Publishing DTD v0 20100105//EN" "tax-treatment-NSO.dtd">
<tp:taxon-treatment xmlns:tp="http://www.plazi.org/taxpub"><tp:treatment-meta><kwd-group><label>Taxon classification</label><kwd>
              <named-content content-type="kingdom">Animalia</named-content>
            </kwd><kwd>
              <named-content content-type="order">Hymenoptera</named-content>
            </kwd><kwd>
              <named-content content-type="family">Braconidae</named-content>
            </kwd></kwd-group><mixed-citation publication-type="journal"><person-group><name><surname>Dias de Oliveira</surname><given-names>Franciélle</given-names></name><name><surname>Penteado-Dias</surname><given-names>Angélica Maria</given-names></name></person-group><article-title>﻿First record of subgenus <italic><tp:taxon-name><tp:taxon-name-part taxon-name-part-type="genus" reg="Dinotrema"/><tp:taxon-name-part taxon-name-part-type="subgenus" reg="Synaldis">Synaldis</tp:taxon-name-part></tp:taxon-name></italic> Foerster (<tp:taxon-name><tp:taxon-name-part taxon-name-part-type="order">Hymenoptera</tp:taxon-name-part></tp:taxon-name>, <tp:taxon-name><tp:taxon-name-part taxon-name-part-type="family">Braconidae</tp:taxon-name-part></tp:taxon-name>, <tp:taxon-name><tp:taxon-name-part taxon-name-part-type="subfamily">Alysiinae</tp:taxon-name-part></tp:taxon-name>, <italic><tp:taxon-name><tp:taxon-name-part taxon-name-part-type="genus" reg="Dinotrema">Dinotrema</tp:taxon-name-part></tp:taxon-name></italic> Foerster) from Chile, with description of ten new species</article-title><source>Zookeys</source><day>10</day><month>07</month><year>2024</year><volume>1206</volume><fpage>275</fpage><lpage>314</lpage><pub-id pub-id-type="doi">10.3897/zookeys.1206.124515</pub-id></mixed-citation></tp:treatment-meta><tp:nomenclature><label>﻿</label><tp:taxon-name><object-id xmlns:xlink="http://www.w3.org/1999/xlink" content-type="arpha" xlink:type="simple">5E0E9B2F-3CAD-5AC4-BB6B-19C325330251</object-id><tp:taxon-name-part taxon-name-part-type="genus" reg="Dinotrema">Dinotrema</tp:taxon-name-part> (<tp:taxon-name-part taxon-name-part-type="subgenus" reg="Synaldis">Synaldis</tp:taxon-name-part>) <tp:taxon-name-part taxon-name-part-type="species" reg="pilosicaudatum">pilosicaudatum</tp:taxon-name-part><object-id xmlns:xlink="http://www.w3.org/1999/xlink" content-type="zoobank" xlink:type="simple">https://zoobank.org/59D7DEA1-FF88-4DB4-8729-F5173D560940</object-id></tp:taxon-name><tp:taxon-status xmlns:xlink="http://www.w3.org/1999/xlink" xlink:type="simple">sp. nov.</tp:taxon-status><xref ref-type="fig" rid="F11">Figs 72–82</xref></tp:nomenclature><tp:treatment-sec sec-type="type material" id="SECID0ESRBI"><title>Type material.</title><p><bold><italic>Holotype</italic></bold>: Chile • ♀ (<named-content xmlns:xlink="http://www.w3.org/1999/xlink" content-type="dwc:institutional_code" xlink:title="Museo Nacional de Historia Natural, Santiago, Chile" xlink:href="http://grbio.org/institution/museo-nacional-de-historia-natural-santiago" xlink:type="simple">MNNC</named-content>); Osorno, Parque Nacional Puyehue, Antillanca; <named-content xmlns:xlink="http://www.w3.org/1999/xlink" content-type="dwc:verbatimCoordinates" xlink:type="simple"><named-content content-type="geo-json" specific-use="{&#34;type&#34;:&#34;Point&#34;,&#34;coordinates&#34;:[-72.210833,-40.781944]}" id="NCID0EFSBI" xlink:type="simple">40°46'55"S, 72°12'39"W</named-content></named-content>; alt. 987 m; 16–30 Mar. 2020; D. Amorim and V. Silva leg.; Malaise trap. <bold><italic>Paratypes</italic></bold>: Chile • 1♂ (<named-content xmlns:xlink="http://www.w3.org/1999/xlink" content-type="dwc:institutional_code" xlink:title="Museo Nacional de Historia Natural, Santiago, Chile" xlink:href="http://grbio.org/institution/museo-nacional-de-historia-natural-santiago" xlink:type="simple">MNNC</named-content>); same data as for holotype, except <named-content xmlns:xlink="http://www.w3.org/1999/xlink" content-type="dwc:verbatimCoordinates" xlink:type="simple"><named-content content-type="geo-json" specific-use="{&#34;type&#34;:&#34;Point&#34;,&#34;coordinates&#34;:[-72.211389,-40.774444]}" id="NCID0EVSBI" xlink:type="simple">40°46'28"S, 72°12'41"W</named-content></named-content>; alt. 1054 m; 14 Jan.–3 Feb. 2017; sweeping • 1♀ (<abbrev xmlns:xlink="http://www.w3.org/1999/xlink" content-type="institution" xlink:title="Coleção Taxonômica do Departamento de Ecologia e Biologia Evolutiva, São Carlos, Brazil" id="ABBRID0E1SBI" xlink:type="simple">DCBU</abbrev> 514534) and 1♂ (<abbrev xmlns:xlink="http://www.w3.org/1999/xlink" content-type="institution" xlink:title="Coleção Taxonômica do Departamento de Ecologia e Biologia Evolutiva, São Carlos, Brazil" id="ABBRID0E6SBI" xlink:type="simple">DCBU</abbrev> 514551); same data as for holotype.</p></tp:treatment-sec><tp:treatment-sec sec-type="diagnosis" id="SECID0EETBI"><title>Diagnosis.</title><p>This species differs from other New World species of <italic><tp:taxon-name><tp:taxon-name-part taxon-name-part-type="genus" reg="Synaldis">Synaldis</tp:taxon-name-part></tp:taxon-name></italic> by the combination of the following characteristics: in lateral view, eye as wider as or slightly wider than temple (Fig. <xref ref-type="fig" rid="F11">74</xref>); mandible with three relatively large teeth, diagonal carina present, mandibular apex (at least slightly) wider than base (Fig. <xref ref-type="fig" rid="F11">74</xref>); <abbrev xmlns:xlink="http://www.w3.org/1999/xlink" xlink:title="first flagellar segment" id="ABBRID0EZTBI" xlink:type="simple">F1</abbrev> 3.70–3.85× as long as wide (Fig. <xref ref-type="fig" rid="F11">76</xref>); mesoscutal pit present, conspicuous (Fig. <xref ref-type="fig" rid="F11">77</xref>); propodeum with areola, median longitudinal carina and transverse carinae complete (Fig. <xref ref-type="fig" rid="F11">81</xref>); propodeum with a distinct protuberance in lateral view (Fig. <xref ref-type="fig" rid="F11">78</xref>); fore wing vein cu-a postfurcal, 1-CU1 as long as or shorter than cu-a (Fig. <xref ref-type="fig" rid="F11">79</xref>); hind tibia 8.9–9.1× as long as wide; <abbrev xmlns:xlink="http://www.w3.org/1999/xlink" xlink:title="first metasomal tergite" id="ABBRID0ERUBI" xlink:type="simple">T1</abbrev> rugose–foveolate (Fig. <xref ref-type="fig" rid="F11">80</xref>); ovipositor sheath with several distinct, erect setae, except on 1/4 apical almost glabrous (Fig. <xref ref-type="fig" rid="F11">82</xref>).</p><p><tp:taxon-name><tp:taxon-name-part taxon-name-part-type="genus" reg="Dinotrema">Dinotrema</tp:taxon-name-part> (<tp:taxon-name-part taxon-name-part-type="subgenus" reg="Synaldis">S.</tp:taxon-name-part>) <tp:taxon-name-part taxon-name-part-type="species" reg="pilosicaudatum">pilosicaudatum</tp:taxon-name-part></tp:taxon-name> sp. nov. is similar to <tp:taxon-name><tp:taxon-name-part taxon-name-part-type="genus" reg="Dinotrema">D.</tp:taxon-name-part> (<tp:taxon-name-part taxon-name-part-type="subgenus" reg="Synaldis">S.</tp:taxon-name-part>) <tp:taxon-name-part taxon-name-part-type="species" reg="latusdentertium">latusdentertium</tp:taxon-name-part></tp:taxon-name> sp. nov., their distinctions are given in the identification key.</p></tp:treatment-sec><tp:treatment-sec sec-type="description" id="SECID0E2VBI"><title>Description.</title><p>♀. Length. Body: 2.0–2.2 mm. Fore wing: 2.4 mm. Hind wing: 1.65 mm.</p><p><bold><italic>Head</italic></bold>: in dorsal view (Fig. <xref ref-type="fig" rid="F11">73</xref>), 1.7–1.8× as wide as long, 1.4× as wide as mesosoma, ca as wide at eyes as temples. Frons with weak mid groove. <abbrev xmlns:xlink="http://www.w3.org/1999/xlink" xlink:title="post-ocellar line" id="ABBRID0ELWBI" xlink:type="simple">POL</abbrev> 1.3× as <abbrev xmlns:xlink="http://www.w3.org/1999/xlink" xlink:title="ocellus diameter" id="ABBRID0EPWBI" xlink:type="simple">OD</abbrev>, <abbrev xmlns:xlink="http://www.w3.org/1999/xlink" xlink:title="ocular-ocellar line" id="ABBRID0ETWBI" xlink:type="simple">OOL</abbrev> 2.90–3.15× as <abbrev xmlns:xlink="http://www.w3.org/1999/xlink" xlink:title="ocellus diameter" id="ABBRID0EXWBI" xlink:type="simple">OD</abbrev>. In lateral view (Fig. <xref ref-type="fig" rid="F11">74</xref>), eye 1.4–1.5× as high as wide, 1.0–1.1× as wide as temple. Face 1.6× as wide as high (Fig. <xref ref-type="fig" rid="F11">75</xref>), 2.0× as wide as clypeus, punctate, with longitudinal ridge dorsally. Clypeus 1.65× as wide as high, slightly concave ventrally. Malar space 0.6× as clypeus height. Paraclypeal fovea short size. Mandible 1.5× as long as wide (Fig. <xref ref-type="fig" rid="F11">74</xref>), diagonal carina present. Mandibular apex 1.1–1.2× wide as base. Upper tooth almost rounded. Middle tooth acute, longer than other teeth. Lower tooth rounded, as long as upper tooth. Upper tooth as wide as lower, wider than middle tooth. Antenna with 18–20 segments (Fig. <xref ref-type="fig" rid="F11">76</xref>), 0.9–1.0× as long as body. Scape 2.0× as long as pedicel. <abbrev xmlns:xlink="http://www.w3.org/1999/xlink" xlink:title="first flagellar segment" id="ABBRID0ELXBI" xlink:type="simple">F1</abbrev> 3.7–3.9× as long as wide, 1.3–1.4× as long as <abbrev xmlns:xlink="http://www.w3.org/1999/xlink" xlink:title="second flagellar segment" id="ABBRID0EPXBI" xlink:type="simple">F2</abbrev>. <abbrev xmlns:xlink="http://www.w3.org/1999/xlink" xlink:title="second flagellar segment" id="ABBRID0ETXBI" xlink:type="simple">F2</abbrev> 2.6× as long as wide. <abbrev xmlns:xlink="http://www.w3.org/1999/xlink" xlink:title="third flagellar segment" id="ABBRID0EXXBI" xlink:type="simple">F3</abbrev> 2.1× as long as wide. <abbrev xmlns:xlink="http://www.w3.org/1999/xlink" xlink:title="apical flagellar segment" id="ABBRID0E2XBI" xlink:type="simple">AF</abbrev> 2.0–2.1× as long as wide. Maxillary palp 1.2× as long as head height.</p><p><bold><italic>Mesosoma</italic></bold>: 1.2–1.4× as long as high (Fig. <xref ref-type="fig" rid="F11">78</xref>), 2.1–2.2× as long as wide. Mesoscutum as long as wide, notauli absent on horizontal surface of mesoscutum (Fig. <xref ref-type="fig" rid="F11">77</xref>). Mesoscutal pit present, oval–elongate, occupying 0.2–0.3× of mesoscutal length. Prescutellar depression 2.0–2.1× as long as wide, with median carina incomplete posteriorly to complete, smooth laterally. Side of pronotum crenulate. Precoxal sulcus crenulate medially, not reaching anterior and/or posterior margins of mesopleuron (Fig. <xref ref-type="fig" rid="F11">78</xref>). Posterior mesopleural furrow smooth. Propodeum mainly smooth (Fig. <xref ref-type="fig" rid="F11">81</xref>), with areola as high as wide; median longitudinal carina complete; transverse carinae complete. Propodeum with a distinct protuberance in lateral view (Fig. <xref ref-type="fig" rid="F11">78</xref>) Propodeal spiracle small, 0.3× distance from spiracle to base of propodeum.</p><p><bold><italic>Wings</italic></bold>: fore wing 2.5–2.6× as long as wide, vein 1-SR present, (r+3-SR) 5.1–5.4× as long as r-m, SR1 2.0–2.2× as long as (r+3-SR); cu-a postfurcal, 1-CU1 0.7–1.0× as long as cu-a. Marginal cell 4.2–4.3× as long as wide, submarginal cell 2.0–2.2× as long as wide, first subdiscal cell 3.05× as long as wide (Fig. <xref ref-type="fig" rid="F11">79</xref>). Hind wing 5.8× as long as wide, vein 1-M 0.4× as long as M+CU, 1.2× as long as 1r-m; m-cu absent.</p><p><bold><italic>Legs</italic></bold>: hind femur 4.9–5.2× as long as wide. Hind tibia 8.9–9.1× as long as wide, 1.1–1.2× as long as hind tarsus. First segment of hind tarsus 1.9–2.1× as long as second segment.</p><p><bold><italic>Metasoma</italic></bold>: 1.6–1.7× as long, and 0.8× as wide as mesosoma (Fig. <xref ref-type="fig" rid="F11">72</xref>). <abbrev xmlns:xlink="http://www.w3.org/1999/xlink" xlink:title="first metasomal tergite" id="ABBRID0EXZBI" xlink:type="simple">T1</abbrev> rugose–foveolate (Fig. <xref ref-type="fig" rid="F11">80</xref>), 2.1–2.3× as long as wide, apex 1.2–1.3× as wide as base. Ovipositor 0.6–0.7× as long as metasoma, 2.5× as long as <abbrev xmlns:xlink="http://www.w3.org/1999/xlink" xlink:title="first metasomal tergite" id="ABBRID0E6ZBI" xlink:type="simple">T1</abbrev>, 1.5–1.7× as long as hind femur. Ovipositor sheath with several distinct, erect setae (except on 1/4 apical almost glabrous, Fig. <xref ref-type="fig" rid="F11">82</xref>), 0.5× as long as metasoma, 1.8× as long as <abbrev xmlns:xlink="http://www.w3.org/1999/xlink" xlink:title="first metasomal tergite" id="ABBRID0EH1BI" xlink:type="simple">T1</abbrev> (Fig. <xref ref-type="fig" rid="F11">72</xref>).</p><p><bold><italic>Color</italic></bold>: head dark brown, except mandibles and pedicel yellow. Mesosoma orange–yellow, except pronotum, mesoscutum, scutellum, and metanotum brown. Metasoma brown except ovipositor yellow. Wings hyaline, veins brown.</p><p><bold>Male.</bold> Body length 2.1–2.3 mm. Head 1.3× as wide as mesosoma. <abbrev xmlns:xlink="http://www.w3.org/1999/xlink" xlink:title="post-ocellar line" id="ABBRID0E11BI" xlink:type="simple">POL</abbrev> 1.6× as <abbrev xmlns:xlink="http://www.w3.org/1999/xlink" xlink:title="ocellus diameter" id="ABBRID0E51BI" xlink:type="simple">OD</abbrev>, <abbrev xmlns:xlink="http://www.w3.org/1999/xlink" xlink:title="ocular-ocellar line" id="ABBRID0EC2BI" xlink:type="simple">OOL</abbrev> 2.6× as <abbrev xmlns:xlink="http://www.w3.org/1999/xlink" xlink:title="ocellus diameter" id="ABBRID0EG2BI" xlink:type="simple">OD</abbrev>. Face 1.5–1.6× as wide as high, 1.9× as wide as clypeus. Clypeus 1.8× as wide as high. Malar space 0.7× as clypeus height. Mandible 1.4× as long as wide. Antenna with 22 segments, 1.2× as long as body. Scape 1.8× as long as pedicel. <abbrev xmlns:xlink="http://www.w3.org/1999/xlink" xlink:title="first flagellar segment" id="ABBRID0EK2BI" xlink:type="simple">F1</abbrev> 1.1–1.3× as long as <abbrev xmlns:xlink="http://www.w3.org/1999/xlink" xlink:title="second flagellar segment" id="ABBRID0EO2BI" xlink:type="simple">F2</abbrev>. <abbrev xmlns:xlink="http://www.w3.org/1999/xlink" xlink:title="second flagellar segment" id="ABBRID0ES2BI" xlink:type="simple">F2</abbrev> 2.6–2.8× as long as wide. <abbrev xmlns:xlink="http://www.w3.org/1999/xlink" xlink:title="third flagellar segment" id="ABBRID0EW2BI" xlink:type="simple">F3</abbrev> 2.3–2.4× as long as wide. <abbrev xmlns:xlink="http://www.w3.org/1999/xlink" xlink:title="apical flagellar segment" id="ABBRID0E12BI" xlink:type="simple">AF</abbrev> 2.6× as long as wide. Mesosoma 2.0× as long as wide. Fore wing 2.4× as long as wide, vein SR1 1.8× as long as (r+3-SR). Hind wing 4.65× as long as wide; vein 1-M 0.5× as long as M+CU, 1.3× as long as 1r-m. Hind femur 4.6–5.0× as long as wide. Hind tibia 9.6× as long as wide. Metasoma 1.3–1.5× as long as mesosoma. <abbrev xmlns:xlink="http://www.w3.org/1999/xlink" xlink:title="first metasomal tergite" id="ABBRID0E52BI" xlink:type="simple">T1</abbrev> 2.0× as long as wide. Color as in ♀ or brown to dark brown, except mandibles and legs yellow, propleuron, mesopleuron ventrally orange.</p></tp:treatment-sec><tp:treatment-sec sec-type="etymology" id="SECID0EC3BI"><title>Etymology.</title><p>The epithet is an adjective combining <italic>pilosi</italic> (from <italic>pilosus</italic>, Latin for hairy), <italic>caudatum</italic> (from <italic>cauda</italic>, Latin for tail). The species name refers to its ovipositor sheath with several distinct, erect setae (Fig. <xref ref-type="fig" rid="F11">82</xref>).</p><fig id="F11" position="float" orientation="portrait"><object-id xmlns:xlink="http://www.w3.org/1999/xlink" content-type="doi" xlink:type="simple">10.3897/zookeys.1206.124515.figures72-82</object-id><object-id xmlns:xlink="http://www.w3.org/1999/xlink" content-type="arpha" xlink:type="simple">F419C2E9-4066-552E-A534-DB6F10908508</object-id><label>Figures 72–82.</label><caption><p><tp:taxon-name><tp:taxon-name-part taxon-name-part-type="genus" reg="Dinotrema">Dinotrema</tp:taxon-name-part> (<tp:taxon-name-part taxon-name-part-type="subgenus" reg="Synaldis">Synaldis</tp:taxon-name-part>) <tp:taxon-name-part taxon-name-part-type="species" reg="pilosicaudatum">pilosicaudatum</tp:taxon-name-part></tp:taxon-name> sp. nov. (holotype ♀, except <bold>81</bold>, <bold>82</bold> paratype ♀) <bold>72</bold> habitus, lateral view <bold>73</bold> head, dorsal view <bold>74</bold> head and mandible, lateral view <bold>75</bold> head, frontal view <bold>76</bold> antenna <bold>77</bold> mesonotum, dorsal view <bold>78</bold> mesosoma, lateral view <bold>79</bold> wings <bold>80</bold><abbrev xmlns:xlink="http://www.w3.org/1999/xlink" xlink:title="first metasomal tergite" id="ABBRID0EA5BI" xlink:type="simple">T1</abbrev>, dorsal view <bold>81</bold> propodeum, dorsal view <bold>82</bold> ovipositor and sheath, lateral view.</p></caption><graphic xmlns:xlink="http://www.w3.org/1999/xlink" xlink:href="zookeys-1206-275_article-124515__-g011.jpg" position="float" orientation="portrait" xlink:type="simple" id="oo_1088766.jpg"><uri content-type="original_file" xlink:type="simple">https://binary.pensoft.net/fig/1088766</uri></graphic></fig></tp:treatment-sec><tp:treatment-sec sec-type="distribution" id="SECID0EN5BI"><title>Distribution.</title><p>Chile.</p></tp:treatment-sec><tp:treatment-sec sec-type="comments" id="SECID0ES5BI"><title>Comments.</title><p><tp:taxon-name><tp:taxon-name-part taxon-name-part-type="genus" reg="Dinotrema">Dinotrema</tp:taxon-name-part> (<tp:taxon-name-part taxon-name-part-type="subgenus" reg="Synaldis">S.</tp:taxon-name-part>) <tp:taxon-name-part taxon-name-part-type="species" reg="pilosicaudatum">pilosicaudatum</tp:taxon-name-part></tp:taxon-name> sp. nov. can be associated with the Nearctic species <tp:taxon-name><tp:taxon-name-part taxon-name-part-type="genus" reg="Dinotrema">D.</tp:taxon-name-part> (<tp:taxon-name-part taxon-name-part-type="subgenus" reg="Synaldis">S.</tp:taxon-name-part>) <tp:taxon-name-part taxon-name-part-type="species" reg="glabrifovea">glabrifovea</tp:taxon-name-part></tp:taxon-name> (Fischer, 1967) based on similarities in the shape of mandibles, relative length of the flagellomeres, and propodeal sculpture. However, in <tp:taxon-name><tp:taxon-name-part taxon-name-part-type="genus" reg="Dinotrema">D.</tp:taxon-name-part> (<tp:taxon-name-part taxon-name-part-type="subgenus" reg="Synaldis">S.</tp:taxon-name-part>) <tp:taxon-name-part taxon-name-part-type="species" reg="glabrifovea">glabrifovea</tp:taxon-name-part></tp:taxon-name> the mesoscutal pit is absent, the face and clypeus are relatively wider, and the antenna comprises 25 segments, among other distinguishing characteristics (according to <xref ref-type="bibr" rid="B18">Peris-Felipo and Belokobylskij 2017</xref>).</p></tp:treatment-sec><ref-list><ref id="B18"><mixed-citation xmlns:xlink="http://www.w3.org/1999/xlink" xlink:type="simple"><person-group><name name-style="western"><surname>Peris-Felipo</surname><given-names>FJ</given-names></name><name name-style="western"><surname>Belokobylskij</surname><given-names>SA</given-names></name></person-group> (<year>2017</year>) <article-title>The genus <italic><tp:taxon-name><tp:taxon-name-part taxon-name-part-type="genus">Synaldis</tp:taxon-name-part></tp:taxon-name></italic> Foerster, 1863 (<tp:taxon-name><tp:taxon-name-part taxon-name-part-type="order">Hymenoptera</tp:taxon-name-part></tp:taxon-name>: <tp:taxon-name><tp:taxon-name-part taxon-name-part-type="family">Braconidae</tp:taxon-name-part></tp:taxon-name>: <tp:taxon-name><tp:taxon-name-part taxon-name-part-type="subfamily">Alysiinae</tp:taxon-name-part></tp:taxon-name>) in the Neotropical region: first record, descriptions of new species and a key to the New World taxa.</article-title><source>European Journal of Taxonomy</source><volume>386</volume>(<issue>386</issue>): <fpage>1</fpage>–<lpage>28</lpage>. <ext-link xlink:href="10.5852/ejt.2017.386" ext-link-type="doi" xlink:type="simple">https://doi.org/10.5852/ejt.2017.386</ext-link></mixed-citation></ref></ref-list></tp:taxon-treatment>
