# Supplementary material for: ﻿First record of subgenus Synaldis Foerster (Hymenoptera, Braconidae, Alysiinae, Dinotrema Foerster) from Chile, with description of ten new species
Source: Zookeys. 2024 Jul 10;1206:275–314. doi: 10.3897/zookeys.1206.124515 (PMC11255472; doi:10.3897/zookeys.1206.124515)
Supplement: XML Treatment for Dinotrema (Synaldis) puyehue [file zookeys.1206.124515-treatment11.xml]

<!DOCTYPE tp:taxon-treatment
  PUBLIC "-//TaxonX//DTD Taxonomic Treatment Publishing DTD v0 20100105//EN" "tax-treatment-NSO.dtd">
<tp:taxon-treatment xmlns:tp="http://www.plazi.org/taxpub"><tp:treatment-meta><kwd-group><label>Taxon classification</label><kwd>
              <named-content content-type="kingdom">Animalia</named-content>
            </kwd><kwd>
              <named-content content-type="order">Hymenoptera</named-content>
            </kwd><kwd>
              <named-content content-type="family">Braconidae</named-content>
            </kwd></kwd-group><mixed-citation publication-type="journal"><person-group><name><surname>Dias de Oliveira</surname><given-names>Franciélle</given-names></name><name><surname>Penteado-Dias</surname><given-names>Angélica Maria</given-names></name></person-group><article-title>﻿First record of subgenus <italic><tp:taxon-name><tp:taxon-name-part taxon-name-part-type="genus" reg="Dinotrema"/><tp:taxon-name-part taxon-name-part-type="subgenus" reg="Synaldis">Synaldis</tp:taxon-name-part></tp:taxon-name></italic> Foerster (<tp:taxon-name><tp:taxon-name-part taxon-name-part-type="order">Hymenoptera</tp:taxon-name-part></tp:taxon-name>, <tp:taxon-name><tp:taxon-name-part taxon-name-part-type="family">Braconidae</tp:taxon-name-part></tp:taxon-name>, <tp:taxon-name><tp:taxon-name-part taxon-name-part-type="subfamily">Alysiinae</tp:taxon-name-part></tp:taxon-name>, <italic><tp:taxon-name><tp:taxon-name-part taxon-name-part-type="genus" reg="Dinotrema">Dinotrema</tp:taxon-name-part></tp:taxon-name></italic> Foerster) from Chile, with description of ten new species</article-title><source>Zookeys</source><day>10</day><month>07</month><year>2024</year><volume>1206</volume><fpage>275</fpage><lpage>314</lpage><pub-id pub-id-type="doi">10.3897/zookeys.1206.124515</pub-id></mixed-citation></tp:treatment-meta><tp:nomenclature><label>﻿</label><tp:taxon-name><object-id xmlns:xlink="http://www.w3.org/1999/xlink" content-type="arpha" xlink:type="simple">94CBC874-1D43-5D0B-9C8D-B7B5000CC6AB</object-id><tp:taxon-name-part taxon-name-part-type="genus" reg="Dinotrema">Dinotrema</tp:taxon-name-part> (<tp:taxon-name-part taxon-name-part-type="subgenus" reg="Synaldis">Synaldis</tp:taxon-name-part>) <tp:taxon-name-part taxon-name-part-type="species" reg="puyehue">puyehue</tp:taxon-name-part><object-id xmlns:xlink="http://www.w3.org/1999/xlink" content-type="zoobank" xlink:type="simple">https://zoobank.org/7B39E2B0-9580-4EA3-8C5F-8279FDDD9696</object-id></tp:taxon-name><tp:taxon-status xmlns:xlink="http://www.w3.org/1999/xlink" xlink:type="simple">sp. nov.</tp:taxon-status><xref ref-type="fig" rid="F12">Figs 83–94</xref></tp:nomenclature><tp:treatment-sec sec-type="type material" id="SECID0EVBCI"><title>Type material.</title><p><bold><italic>Holotype</italic></bold>: Chile • ♀ (<named-content xmlns:xlink="http://www.w3.org/1999/xlink" content-type="dwc:institutional_code" xlink:title="Museo Nacional de Historia Natural, Santiago, Chile" xlink:href="http://grbio.org/institution/museo-nacional-de-historia-natural-santiago" xlink:type="simple">MNNC</named-content>); Osorno, Parque Nacional Puyehue, Antillanca; <named-content xmlns:xlink="http://www.w3.org/1999/xlink" content-type="dwc:verbatimCoordinates" xlink:type="simple"><named-content content-type="geo-json" specific-use="{&#34;type&#34;:&#34;Point&#34;,&#34;coordinates&#34;:[-72.210833,-40.781944]}" id="NCID0EICCI" xlink:type="simple">40°46'55"S, 72°12'39"W</named-content></named-content>; alt. 987 m; 9–23 Dec. 2019; D. Amorim and V. Silva leg.; Malaise trap. <bold><italic>Paratypes</italic></bold>: Chile • 1♀ (<named-content xmlns:xlink="http://www.w3.org/1999/xlink" content-type="dwc:institutional_code" xlink:title="Museo Nacional de Historia Natural, Santiago, Chile" xlink:href="http://grbio.org/institution/museo-nacional-de-historia-natural-santiago" xlink:type="simple">MNNC</named-content>) and 1♂ (<named-content xmlns:xlink="http://www.w3.org/1999/xlink" content-type="dwc:institutional_code" xlink:title="Museo Nacional de Historia Natural, Santiago, Chile" xlink:href="http://grbio.org/institution/museo-nacional-de-historia-natural-santiago" xlink:type="simple">MNNC</named-content>); same data as for holotype • 2♀♀ (<abbrev xmlns:xlink="http://www.w3.org/1999/xlink" content-type="institution" xlink:title="Coleção Taxonômica do Departamento de Ecologia e Biologia Evolutiva, São Carlos, Brazil" id="ABBRID0E1CCI" xlink:type="simple">DCBU</abbrev> 509931, <abbrev xmlns:xlink="http://www.w3.org/1999/xlink" content-type="institution" xlink:title="Coleção Taxonômica do Departamento de Ecologia e Biologia Evolutiva, São Carlos, Brazil" id="ABBRID0E6CCI" xlink:type="simple">DCBU</abbrev> 514733) and 1♂ (<abbrev xmlns:xlink="http://www.w3.org/1999/xlink" content-type="institution" xlink:title="Coleção Taxonômica do Departamento de Ecologia e Biologia Evolutiva, São Carlos, Brazil" id="ABBRID0EEDCI" xlink:type="simple">DCBU</abbrev> 509539); same data as for holotype.</p></tp:treatment-sec><tp:treatment-sec sec-type="diagnosis" id="SECID0EJDCI"><title>Diagnosis.</title><p>This species differs from other New World species of <italic><tp:taxon-name><tp:taxon-name-part taxon-name-part-type="genus" reg="Synaldis">Synaldis</tp:taxon-name-part></tp:taxon-name></italic> by the combination of the following characteristics: in lateral view, eye shorter than temple, at least slightly (Fig. <xref ref-type="fig" rid="F12">84</xref>); mandible with three relatively large teeth, diagonal carina present, mandibular apex wider than base (Fig. <xref ref-type="fig" rid="F12">88</xref>); <abbrev xmlns:xlink="http://www.w3.org/1999/xlink" xlink:title="first flagellar segment" id="ABBRID0E5DCI" xlink:type="simple">F1</abbrev> 2.4–2.8× as long as wide (Fig. <xref ref-type="fig" rid="F12">85</xref>); mesoscutal pit present, conspicuous, prescutellar depression with lateral carinae (Figs <xref ref-type="fig" rid="F12">89</xref>, <xref ref-type="fig" rid="F12">91</xref>); propodeum with areola, median longitudinal carina incomplete to complete, transverse carinae complete (Fig. <xref ref-type="fig" rid="F12">92</xref>); fore wing vein cu-a postfurcal, 1-CU1 shorter than cu-a (Fig. <xref ref-type="fig" rid="F12">83</xref>); hind tibia 9.4–9.6× as long as wide (Fig. <xref ref-type="fig" rid="F12">93</xref>); metasoma distinctly wider than mesosoma (Figs <xref ref-type="fig" rid="F12">89</xref>, <xref ref-type="fig" rid="F12">94</xref>).</p><p><tp:taxon-name><tp:taxon-name-part taxon-name-part-type="genus" reg="Dinotrema">Dinotrema</tp:taxon-name-part> (<tp:taxon-name-part taxon-name-part-type="subgenus" reg="Synaldis">S.</tp:taxon-name-part>) <tp:taxon-name-part taxon-name-part-type="species" reg="puyehue">puyehue</tp:taxon-name-part></tp:taxon-name> sp. nov. is similar to <tp:taxon-name><tp:taxon-name-part taxon-name-part-type="genus" reg="Dinotrema">D.</tp:taxon-name-part> (<tp:taxon-name-part taxon-name-part-type="subgenus" reg="Synaldis">S.</tp:taxon-name-part>) <tp:taxon-name-part taxon-name-part-type="species" reg="daltoni">daltoni</tp:taxon-name-part></tp:taxon-name> sp. nov., <tp:taxon-name><tp:taxon-name-part taxon-name-part-type="genus" reg="Dinotrema">D.</tp:taxon-name-part> (<tp:taxon-name-part taxon-name-part-type="subgenus" reg="Synaldis">S.</tp:taxon-name-part>) <tp:taxon-name-part taxon-name-part-type="species" reg="flavum">flavum</tp:taxon-name-part></tp:taxon-name> sp. nov. (their differences are given in the identification key), and <tp:taxon-name><tp:taxon-name-part taxon-name-part-type="genus" reg="Dinotrema">D.</tp:taxon-name-part> (<tp:taxon-name-part taxon-name-part-type="subgenus" reg="Synaldis">S.</tp:taxon-name-part>) <tp:taxon-name-part taxon-name-part-type="species" reg="perisfelipoi">perisfelipoi</tp:taxon-name-part></tp:taxon-name> sp. nov. (see their differences in the diagnosis of the latter).</p></tp:treatment-sec><tp:treatment-sec sec-type="description" id="SECID0E3GCI"><title>Description.</title><p>♀. Length. Body: 2.05–2.50 mm. Fore wing: 2.00–2.15 mm. Hind wing: 1.45–1.60 mm.</p><p><bold><italic>Head</italic></bold>: in dorsal view (Fig. <xref ref-type="fig" rid="F12">89</xref>), 1.6–1.7× as wide as long, 1.5× as wide as mesosoma, as wide at eyes as temples. Frons smooth. <abbrev xmlns:xlink="http://www.w3.org/1999/xlink" xlink:title="post-ocellar line" id="ABBRID0EMHCI" xlink:type="simple">POL</abbrev> 1.1–1.2× as <abbrev xmlns:xlink="http://www.w3.org/1999/xlink" xlink:title="ocellus diameter" id="ABBRID0EQHCI" xlink:type="simple">OD</abbrev>, <abbrev xmlns:xlink="http://www.w3.org/1999/xlink" xlink:title="ocular-ocellar line" id="ABBRID0EUHCI" xlink:type="simple">OOL</abbrev> 2.7–3.1× as <abbrev xmlns:xlink="http://www.w3.org/1999/xlink" xlink:title="ocellus diameter" id="ABBRID0EYHCI" xlink:type="simple">OD</abbrev>. In lateral view (Fig. <xref ref-type="fig" rid="F12">84</xref>), eye 1.30–1.45× as high as wide, 0.7–0.9× as wide as temple. Face 1.6–1.8× as wide as high (Fig. <xref ref-type="fig" rid="F12">87</xref>), 1.8–2.0× as wide as clypeus, smooth. Clypeus 2.0–2.1× as wide as high, straight ventrally. Malar space 0.6× as clypeus height. Paraclypeal fovea short size. Mandible 1.2–1.3× as long as wide (Figs <xref ref-type="fig" rid="F12">84</xref>, <xref ref-type="fig" rid="F12">88</xref>), diagonal carina present. Mandibular apex 1.2–1.3× wide as base. Upper tooth rounded. Middle tooth subacuminate, longer than other teeth. Lower tooth rounded, as long as upper tooth. Lower tooth as wide as or slightly wider than upper, both wider than middle tooth. Antenna with 16–18 segments (Fig. <xref ref-type="fig" rid="F12">83</xref>), 0.7–0.8× as long as body. Scape 1.9–2.0× as long as pedicel. <abbrev xmlns:xlink="http://www.w3.org/1999/xlink" xlink:title="first flagellar segment" id="ABBRID0EQICI" xlink:type="simple">F1</abbrev> 2.4–2.6× as long as wide (Fig. <xref ref-type="fig" rid="F12">85</xref>), 0.95–1.10× as long as <abbrev xmlns:xlink="http://www.w3.org/1999/xlink" xlink:title="second flagellar segment" id="ABBRID0EYICI" xlink:type="simple">F2</abbrev>. <abbrev xmlns:xlink="http://www.w3.org/1999/xlink" xlink:title="second flagellar segment" id="ABBRID0E3ICI" xlink:type="simple">F2</abbrev> 2.1–2.3× as long as wide. <abbrev xmlns:xlink="http://www.w3.org/1999/xlink" xlink:title="third flagellar segment" id="ABBRID0EAJCI" xlink:type="simple">F3</abbrev> 1.6–1.8× as long as wide. <abbrev xmlns:xlink="http://www.w3.org/1999/xlink" xlink:title="apical flagellar segment" id="ABBRID0EEJCI" xlink:type="simple">AF</abbrev> 2.0–2.2× as long as wide (Fig. <xref ref-type="fig" rid="F12">86</xref>). Maxillary palp 0.8–0.9× as long as head height.</p><p><bold><italic>Mesosoma</italic></bold>: 1.1–1.2× as long as high (Fig. <xref ref-type="fig" rid="F12">84</xref>), 2.1× as long as wide. Mesoscutum as long as wide, notauli absent on horizontal surface of mesoscutum (Fig. <xref ref-type="fig" rid="F12">89</xref>). Mesoscutal pit present, oval to elongate, occupying 0.1–0.2× of mesoscutal length. Prescutellar depression 2.40–2.65× as long as wide, with median and lateral carinae complete (Figs <xref ref-type="fig" rid="F12">89</xref>, <xref ref-type="fig" rid="F12">91</xref>). Side of pronotum almost smooth. Precoxal sulcus crenulate medially, not reaching anterior and/or posterior margins of mesopleuron (Fig. <xref ref-type="fig" rid="F12">84</xref>). Posterior mesopleural furrow smooth. Propodeum rugulose to rugose (Figs <xref ref-type="fig" rid="F12">91</xref>, <xref ref-type="fig" rid="F12">92</xref>), with areola 1.1× as high as wide; median longitudinal carina incomplete (not extending inside areola) to complete; transverse carinae complete. Propodeum with a very weak protuberance in lateral view. Propodeal spiracle middle (Fig. <xref ref-type="fig" rid="F12">84</xref>), 0.5× distance from spiracle to base of propodeum.</p><fig id="F12" position="float" orientation="portrait"><object-id xmlns:xlink="http://www.w3.org/1999/xlink" content-type="doi" xlink:type="simple">10.3897/zookeys.1206.124515.figures83-94</object-id><object-id xmlns:xlink="http://www.w3.org/1999/xlink" content-type="arpha" xlink:type="simple">A6D809BF-2593-57F6-924D-778999B27424</object-id><label>Figures 83–94.</label><caption><p><tp:taxon-name><tp:taxon-name-part taxon-name-part-type="genus" reg="Dinotrema">Dinotrema</tp:taxon-name-part> (<tp:taxon-name-part taxon-name-part-type="subgenus" reg="Synaldis">Synaldis</tp:taxon-name-part>) <tp:taxon-name-part taxon-name-part-type="species" reg="puyehue">puyehue</tp:taxon-name-part></tp:taxon-name> sp. nov. (<bold>83</bold>, <bold>84</bold>, <bold>87, 94</bold> holotype ♀, remainder paratype ♀) <bold>83</bold> habitus, lateral view <bold>84</bold> head and mesosoma, lateral view <bold>85, 86</bold> basal and apical parts of antenna respectively <bold>87</bold> head, frontal view <bold>88</bold> mandible, lateral view <bold>89</bold> head and mesoscutum, dorsal view <bold>90</bold> wings <bold>91</bold> mesosoma and <abbrev xmlns:xlink="http://www.w3.org/1999/xlink" xlink:title="first metasomal tergite" id="ABBRID0E6LCI" xlink:type="simple">T1</abbrev>, dorsal view <bold>92</bold> propodeum, dorsal view <bold>93</bold> hind leg, metasoma and ovipositor, lateral view <bold>94</bold> metasoma, dorsal view.</p></caption><graphic xmlns:xlink="http://www.w3.org/1999/xlink" xlink:href="zookeys-1206-275_article-124515__-g012.jpg" position="float" orientation="portrait" xlink:type="simple" id="oo_1088767.jpg"><uri content-type="original_file" xlink:type="simple">https://binary.pensoft.net/fig/1088767</uri></graphic></fig><p><bold><italic>Wings</italic></bold>: Fore wing 2.6–2.7× as long as wide, vein 1-SR absent or present, (r+3-SR) 5.0–5.1× as long as r-m, SR1 2.3–2.4× as long as (r+3-SR); cu-a postfurcal, 1-CU1 0.4–0.5× as long as cu-a. Marginal cell 4.5–4.9× as long as wide, submarginal cell 2.2× as long as wide, first subdiscal cell 2.9–3.0× as long as wide (Figs <xref ref-type="fig" rid="F12">83</xref>, <xref ref-type="fig" rid="F12">90</xref>). Hind wing 5.3× as long as wide, vein 1-M 0.5–0.6× as long as M+CU, 1.9–2.1× as long as 1r-m; m-cu absent.</p><p><bold><italic>Legs</italic></bold>: Hind femur 4.0× as long as wide. Hind tibia 9.4–9.6× as long as wide, 1.1–1.2× as long as hind tarsus. First segment of hind tarsus 1.9–2.1× as long as second segment (Fig. <xref ref-type="fig" rid="F12">93</xref>).</p><p><bold><italic>Metasoma</italic></bold>: 2.0–2.2× as long, and 1.7× as wide as mesosoma (Figs <xref ref-type="fig" rid="F12">83</xref>, <xref ref-type="fig" rid="F12">89</xref>, <xref ref-type="fig" rid="F12">94</xref>). <abbrev xmlns:xlink="http://www.w3.org/1999/xlink" xlink:title="first metasomal tergite" id="ABBRID0E2NCI" xlink:type="simple">T1</abbrev> strigose (Fig. <xref ref-type="fig" rid="F12">91</xref>), 1.5–1.8× as long as wide, apex 1.45–1.70× as wide as base. Ovipositor 0.4–0.5× as long as metasoma, 1.7–2.1× as long as <abbrev xmlns:xlink="http://www.w3.org/1999/xlink" xlink:title="first metasomal tergite" id="ABBRID0EDOCI" xlink:type="simple">T1</abbrev>, 0.95–1.40× as long as hind femur. Ovipositor sheath with some sparse and delicate setae (except on 1/3 apical almost glabrous), 0.3× as long as metasoma, 1.3–1.6× as long as <abbrev xmlns:xlink="http://www.w3.org/1999/xlink" xlink:title="first metasomal tergite" id="ABBRID0EHOCI" xlink:type="simple">T1</abbrev> (Figs <xref ref-type="fig" rid="F12">83</xref>, <xref ref-type="fig" rid="F12">93</xref>).</p><p><bold><italic>Color</italic></bold>: Head brown to dark brown, except mandibles, scape, and pedicel brown to light brown. Mesosoma light brown to yellow. Legs yellow. Metasoma brown, except <abbrev xmlns:xlink="http://www.w3.org/1999/xlink" xlink:title="first metasomal tergite" id="ABBRID0E1OCI" xlink:type="simple">T1</abbrev> light brown and ovipositor yellow. Wings hyaline, veins brown.</p><p><bold>Male.</bold> Body length 1.7 mm, fore wing 1.7–1.9 mm, hind wing 1.2–1.3 mm. Face with longitudinal ridge dorsally. Antenna 0.9–1.0× as long as body. <abbrev xmlns:xlink="http://www.w3.org/1999/xlink" xlink:title="first flagellar segment" id="ABBRID0ECPCI" xlink:type="simple">F1</abbrev> 2.7–2.8× as long as wide. <abbrev xmlns:xlink="http://www.w3.org/1999/xlink" xlink:title="second flagellar segment" id="ABBRID0EGPCI" xlink:type="simple">F2</abbrev> 2.3–2.4× as long as wide. <abbrev xmlns:xlink="http://www.w3.org/1999/xlink" xlink:title="third flagellar segment" id="ABBRID0EKPCI" xlink:type="simple">F3</abbrev> 2.1× as long as wide. <abbrev xmlns:xlink="http://www.w3.org/1999/xlink" xlink:title="apical flagellar segment" id="ABBRID0EOPCI" xlink:type="simple">AF</abbrev> 1.9–2.1× as long as wide. Mesosoma 1.3× as long as high. Propodeal areola as high as wide. Propodeal spiracle small, 0.2× distance from spiracle to base of propodeum. Fore wing vein (r+3-SR) 5.2× as long as r-m, SR1 2.05× as long as (r+3-SR), submarginal cell 2.6× as long as wide. Hind wing 5.5× as long as wide, vein 1-M 1.8× as long as 1r-m. Hind femur 4.2× as long as wide. Hind tibia as long as hind tarsus. Metasoma 1.4× as long as mesosoma.</p></tp:treatment-sec><tp:treatment-sec sec-type="etymology" id="SECID0ESPCI"><title>Etymology.</title><p>The name of species <italic>puyehue</italic> is a noun in apposition in reference to Parque Nacional de Puyehue, the type locality of the species.</p></tp:treatment-sec><tp:treatment-sec sec-type="distribution" id="SECID0ECQCI"><title>Distribution.</title><p>Chile.</p></tp:treatment-sec></tp:taxon-treatment>
