# Supplementary material for: ﻿First record of subgenus Synaldis Foerster (Hymenoptera, Braconidae, Alysiinae, Dinotrema Foerster) from Chile, with description of ten new species
Source: Zookeys. 2024 Jul 10;1206:275–314. doi: 10.3897/zookeys.1206.124515 (PMC11255472; doi:10.3897/zookeys.1206.124515)
Supplement: XML Treatment for Dinotrema (Synaldis) verae [file zookeys.1206.124515-treatment12.xml]

<!DOCTYPE tp:taxon-treatment
  PUBLIC "-//TaxonX//DTD Taxonomic Treatment Publishing DTD v0 20100105//EN" "tax-treatment-NSO.dtd">
<tp:taxon-treatment xmlns:tp="http://www.plazi.org/taxpub"><tp:treatment-meta><kwd-group><label>Taxon classification</label><kwd>
              <named-content content-type="kingdom">Animalia</named-content>
            </kwd><kwd>
              <named-content content-type="order">Hymenoptera</named-content>
            </kwd><kwd>
              <named-content content-type="family">Braconidae</named-content>
            </kwd></kwd-group><mixed-citation publication-type="journal"><person-group><name><surname>Dias de Oliveira</surname><given-names>Franciélle</given-names></name><name><surname>Penteado-Dias</surname><given-names>Angélica Maria</given-names></name></person-group><article-title>﻿First record of subgenus <italic><tp:taxon-name><tp:taxon-name-part taxon-name-part-type="genus" reg="Dinotrema"/><tp:taxon-name-part taxon-name-part-type="subgenus" reg="Synaldis">Synaldis</tp:taxon-name-part></tp:taxon-name></italic> Foerster (<tp:taxon-name><tp:taxon-name-part taxon-name-part-type="order">Hymenoptera</tp:taxon-name-part></tp:taxon-name>, <tp:taxon-name><tp:taxon-name-part taxon-name-part-type="family">Braconidae</tp:taxon-name-part></tp:taxon-name>, <tp:taxon-name><tp:taxon-name-part taxon-name-part-type="subfamily">Alysiinae</tp:taxon-name-part></tp:taxon-name>, <italic><tp:taxon-name><tp:taxon-name-part taxon-name-part-type="genus" reg="Dinotrema">Dinotrema</tp:taxon-name-part></tp:taxon-name></italic> Foerster) from Chile, with description of ten new species</article-title><source>Zookeys</source><day>10</day><month>07</month><year>2024</year><volume>1206</volume><fpage>275</fpage><lpage>314</lpage><pub-id pub-id-type="doi">10.3897/zookeys.1206.124515</pub-id></mixed-citation></tp:treatment-meta><tp:nomenclature><label>﻿</label><tp:taxon-name><object-id xmlns:xlink="http://www.w3.org/1999/xlink" content-type="arpha" xlink:type="simple">5A2FA59F-EFF9-5014-962F-36A820E43D91</object-id><tp:taxon-name-part taxon-name-part-type="genus" reg="Dinotrema">Dinotrema</tp:taxon-name-part> (<tp:taxon-name-part taxon-name-part-type="subgenus" reg="Synaldis">Synaldis</tp:taxon-name-part>) <tp:taxon-name-part taxon-name-part-type="species" reg="verae">verae</tp:taxon-name-part><object-id xmlns:xlink="http://www.w3.org/1999/xlink" content-type="zoobank" xlink:type="simple">https://zoobank.org/2AB7B5DC-D789-46DE-A12E-8211676F7D3F</object-id></tp:taxon-name><tp:taxon-status xmlns:xlink="http://www.w3.org/1999/xlink" xlink:type="simple">sp. nov.</tp:taxon-status><xref ref-type="fig" rid="F13">Figs 95–105</xref></tp:nomenclature><tp:treatment-sec sec-type="type material" id="SECID0EWRCI"><title>Type material.</title><p><bold><italic>Holotype</italic></bold>: Chile • ♀ (<named-content xmlns:xlink="http://www.w3.org/1999/xlink" content-type="dwc:institutional_code" xlink:title="Museo Nacional de Historia Natural, Santiago, Chile" xlink:href="http://grbio.org/institution/museo-nacional-de-historia-natural-santiago" xlink:type="simple">MNNC</named-content>); Osorno, Parque Nacional Puyehue, Antillanca; <named-content xmlns:xlink="http://www.w3.org/1999/xlink" content-type="dwc:verbatimCoordinates" xlink:type="simple"><named-content content-type="geo-json" specific-use="{&#34;type&#34;:&#34;Point&#34;,&#34;coordinates&#34;:[-72.313056,-40.735000]}" id="NCID0EJSCI" xlink:type="simple">40°44'06"S, 72°18'47"W</named-content></named-content>; alt. 528 m; 14 Jan.–3 Feb. 2017; D. Amorim and V. Silva leg.; flight intercept. <bold><italic>Paratypes</italic></bold>: Chile • 1♂ (<named-content xmlns:xlink="http://www.w3.org/1999/xlink" content-type="dwc:institutional_code" xlink:title="Museo Nacional de Historia Natural, Santiago, Chile" xlink:href="http://grbio.org/institution/museo-nacional-de-historia-natural-santiago" xlink:type="simple">MNNC</named-content>); same data as for holotype, except <named-content xmlns:xlink="http://www.w3.org/1999/xlink" content-type="dwc:verbatimCoordinates" xlink:type="simple"><named-content content-type="geo-json" specific-use="{&#34;type&#34;:&#34;Point&#34;,&#34;coordinates&#34;:[-72.316667,-40.733333]}" id="NCID0EZSCI" xlink:type="simple">40°44'S, 72°19'W</named-content></named-content>; alt. 440 m; pan trap • 1♀ (<abbrev xmlns:xlink="http://www.w3.org/1999/xlink" content-type="institution" xlink:title="Coleção Taxonômica do Departamento de Ecologia e Biologia Evolutiva, São Carlos, Brazil" id="ABBRID0E5SCI" xlink:type="simple">DCBU</abbrev> 387214); same data as for holotype, except <named-content xmlns:xlink="http://www.w3.org/1999/xlink" content-type="dwc:verbatimCoordinates" xlink:type="simple"><named-content content-type="geo-json" specific-use="{&#34;type&#34;:&#34;Point&#34;,&#34;coordinates&#34;:[-72.316667,-40.733333]}" id="NCID0EGTCI" xlink:type="simple">40°44'S, 72°19'W</named-content></named-content>; alt. 440 m; sweeping.</p></tp:treatment-sec><tp:treatment-sec sec-type="diagnosis" id="SECID0ELTCI"><title>Diagnosis.</title><p>This species differs from other New World species of <italic><tp:taxon-name><tp:taxon-name-part taxon-name-part-type="genus" reg="Synaldis">Synaldis</tp:taxon-name-part></tp:taxon-name></italic> by the combination of the following characteristics: in lateral view, eye as wide as or slightly wider than temple (Fig. <xref ref-type="fig" rid="F13">96</xref>); paraclypeal fovea middle size (Fig. <xref ref-type="fig" rid="F13">97</xref>); mandible with three relatively large teeth, diagonal carina present, mandibular apex wider than base (Fig. <xref ref-type="fig" rid="F13">98</xref>); <abbrev xmlns:xlink="http://www.w3.org/1999/xlink" xlink:title="first flagellar segment" id="ABBRID0EEUCI" xlink:type="simple">F1</abbrev> 2.7–3.1× as long as wide (Fig. <xref ref-type="fig" rid="F13">100</xref>); mesoscutal pit present, conspicuous (Fig. <xref ref-type="fig" rid="F13">99</xref>); propodeum with areola, median longitudinal carina incomplete to complete, transverse carinae complete (Fig. <xref ref-type="fig" rid="F13">103</xref>); fore wing vein cu-a postfurcal, 1-CU1 shorter than cu-a (Fig. <xref ref-type="fig" rid="F13">101</xref>); hind tibia 8.6–8.8× as long as wide (Fig. <xref ref-type="fig" rid="F13">105</xref>); <abbrev xmlns:xlink="http://www.w3.org/1999/xlink" xlink:title="first metasomal tergite" id="ABBRID0E3UCI" xlink:type="simple">T1</abbrev> rugose–foveolate (Fig. <xref ref-type="fig" rid="F13">104</xref>).</p><p><tp:taxon-name><tp:taxon-name-part taxon-name-part-type="genus" reg="Dinotrema">Dinotrema</tp:taxon-name-part> (<tp:taxon-name-part taxon-name-part-type="subgenus" reg="Synaldis">S.</tp:taxon-name-part>) <tp:taxon-name-part taxon-name-part-type="species" reg="verae">verae</tp:taxon-name-part></tp:taxon-name> sp. nov. is related to <tp:taxon-name><tp:taxon-name-part taxon-name-part-type="genus" reg="Dinotrema">D.</tp:taxon-name-part> (<tp:taxon-name-part taxon-name-part-type="subgenus" reg="Synaldis">S.</tp:taxon-name-part>) <tp:taxon-name-part taxon-name-part-type="species" reg="brunneum">brunneum</tp:taxon-name-part></tp:taxon-name> sp. nov. and <tp:taxon-name><tp:taxon-name-part taxon-name-part-type="genus" reg="Dinotrema">D.</tp:taxon-name-part> (<tp:taxon-name-part taxon-name-part-type="subgenus" reg="Synaldis">S.</tp:taxon-name-part>) <tp:taxon-name-part taxon-name-part-type="species" reg="chilense">chilense</tp:taxon-name-part></tp:taxon-name> sp. nov. Their differences are given in the diagnosis of <tp:taxon-name><tp:taxon-name-part taxon-name-part-type="genus" reg="Dinotrema">D.</tp:taxon-name-part> (<tp:taxon-name-part taxon-name-part-type="subgenus" reg="Synaldis">S.</tp:taxon-name-part>) <tp:taxon-name-part taxon-name-part-type="species" reg="brunneum">brunneum</tp:taxon-name-part></tp:taxon-name> sp. nov. and <tp:taxon-name><tp:taxon-name-part taxon-name-part-type="genus" reg="Dinotrema">D.</tp:taxon-name-part> (<tp:taxon-name-part taxon-name-part-type="subgenus" reg="Synaldis">S.</tp:taxon-name-part>) <tp:taxon-name-part taxon-name-part-type="species" reg="chilense">chilense</tp:taxon-name-part></tp:taxon-name> sp. nov.</p></tp:treatment-sec><tp:treatment-sec sec-type="description" id="SECID0EMXCI"><title>Description.</title><p>♀. Length. Body: 2.5–2.7 mm. Fore wing: 2.5–2.8 mm. Hind wing: 2.1 mm.</p><fig id="F13" position="float" orientation="portrait"><object-id xmlns:xlink="http://www.w3.org/1999/xlink" content-type="doi" xlink:type="simple">10.3897/zookeys.1206.124515.figures95-105</object-id><object-id xmlns:xlink="http://www.w3.org/1999/xlink" content-type="arpha" xlink:type="simple">A96100E8-FE30-519E-BF19-07E88894051A</object-id><label>Figures 95–105.</label><caption><p><tp:taxon-name><tp:taxon-name-part taxon-name-part-type="genus" reg="Dinotrema">Dinotrema</tp:taxon-name-part> (<tp:taxon-name-part taxon-name-part-type="subgenus" reg="Synaldis">Synaldis</tp:taxon-name-part>) <tp:taxon-name-part taxon-name-part-type="species" reg="verae">verae</tp:taxon-name-part></tp:taxon-name> sp. nov. (holotype ♀, except <bold>99</bold>, <bold>100</bold>, <bold>104</bold> paratype ♀) <bold>95</bold> habitus, lateral view <bold>96, 97</bold> head, lateral and frontal view respectively <bold>98</bold> mandible, lateral view <bold>99</bold> head and mesoscutum, dorso-lateral view <bold>100</bold> antennae <bold>101</bold> wings <bold>102</bold> mesosoma, lateral view <bold>103</bold> propodeum, dorsal view <bold>104</bold><abbrev xmlns:xlink="http://www.w3.org/1999/xlink" xlink:title="first metasomal tergite" id="ABBRID0E6YCI" xlink:type="simple">T1</abbrev>, dorso-lateral view <bold>105</bold> hind leg, metasoma and ovipositor, lateral view.</p></caption><graphic xmlns:xlink="http://www.w3.org/1999/xlink" xlink:href="zookeys-1206-275_article-124515__-g013.jpg" position="float" orientation="portrait" xlink:type="simple" id="oo_1088768.jpg"><uri content-type="original_file" xlink:type="simple">https://binary.pensoft.net/fig/1088768</uri></graphic></fig><p><bold><italic>Head</italic></bold>: in dorsal view, 1.6–1.8× as wide as long, 1.3× as wide as mesosoma, slightly wider at temples than eyes. Frons smooth or with weak mid groove. <abbrev xmlns:xlink="http://www.w3.org/1999/xlink" xlink:title="post-ocellar line" id="ABBRID0ERZCI" xlink:type="simple">POL</abbrev> 1.2–1.3× as <abbrev xmlns:xlink="http://www.w3.org/1999/xlink" xlink:title="ocellus diameter" id="ABBRID0EVZCI" xlink:type="simple">OD</abbrev>, <abbrev xmlns:xlink="http://www.w3.org/1999/xlink" xlink:title="ocular-ocellar line" id="ABBRID0EZZCI" xlink:type="simple">OOL</abbrev> 2.3–2.5× as <abbrev xmlns:xlink="http://www.w3.org/1999/xlink" xlink:title="ocellus diameter" id="ABBRID0E4ZCI" xlink:type="simple">OD</abbrev>. In lateral view (Fig. <xref ref-type="fig" rid="F13">96</xref>), eye 1.4–1.5× as high as wide, 1.0–1.1× as wide as temple. Face 1.45–1.60× as wide as high (Fig. <xref ref-type="fig" rid="F13">97</xref>), 1.9× as wide as clypeus, smooth. Clypeus 1.9× as wide as high, slightly concave ventrally. Malar space 0.6× as clypeus height. Paraclypeal fovea middle size. Mandible 1.2–1.3× as long as wide (Fig. <xref ref-type="fig" rid="F13">98</xref>), diagonal carina present. Mandibular apex 1.2–1.4× wide as base. Upper tooth rounded. Middle tooth acute, longer than other teeth. Lower tooth rounded, as long as upper tooth. Upper tooth ca as wide as lower, wider than middle tooth. Antenna with 19–20 segments (Fig. <xref ref-type="fig" rid="F13">100</xref>), 0.8–0.9× as long as body. Scape 2.0× as long as pedicel. <abbrev xmlns:xlink="http://www.w3.org/1999/xlink" xlink:title="first flagellar segment" id="ABBRID0ER1CI" xlink:type="simple">F1</abbrev> 2.7–2.8× as long as wide, 1.2× as long as <abbrev xmlns:xlink="http://www.w3.org/1999/xlink" xlink:title="second flagellar segment" id="ABBRID0EV1CI" xlink:type="simple">F2</abbrev>. <abbrev xmlns:xlink="http://www.w3.org/1999/xlink" xlink:title="second flagellar segment" id="ABBRID0EZ1CI" xlink:type="simple">F2</abbrev> 1.8–2.1× as long as wide. <abbrev xmlns:xlink="http://www.w3.org/1999/xlink" xlink:title="third flagellar segment" id="ABBRID0E41CI" xlink:type="simple">F3</abbrev> 1.7–1.8× as long as wide. <abbrev xmlns:xlink="http://www.w3.org/1999/xlink" xlink:title="apical flagellar segment" id="ABBRID0EB2CI" xlink:type="simple">AF</abbrev> 1.9× as long as wide. Maxillary palp 1.1× as long as head height.</p><p><bold><italic>Mesosoma</italic></bold>: 1.3× as long as high (Fig. <xref ref-type="fig" rid="F13">102</xref>), 2.0–2.2× as long as wide. Mesoscutum as long as wide, notauli absent on horizontal surface of mesoscutum (Fig. <xref ref-type="fig" rid="F13">99</xref>). Mesoscutal pit present, oval–elongate, occupying 0.2× of mesoscutal length. Prescutellar depression 2.3–2.4× as long as wide, with median carina complete, smooth laterally. Side of pronotum crenulate. Precoxal sulcus crenulate medially, not reaching anterior and/or posterior margins of mesopleuron (Fig. <xref ref-type="fig" rid="F13">102</xref>). Posterior mesopleural furrow smooth. Propodeum rugulose to rugose (Fig. <xref ref-type="fig" rid="F13">103</xref>), with areola 0.8–0.9× as high as wide; median longitudinal carina incomplete (not extending inside areola) to complete; transverse carinae complete. Propodeum with weak protuberance in lateral view. Propodeal spiracle small to middle (Fig. <xref ref-type="fig" rid="F13">102</xref>), 0.3–0.4× distance from spiracle to base of propodeum.</p><p><bold><italic>Wings</italic></bold>: fore wing 2.8× as long as wide, vein 1-SR present, (r+3-SR) 5.1× as long as r-m, SR1 2.1× as long as (r+3-SR); cu-a postfurcal, 1-CU1 0.55–0.70× as long as cu-a. Marginal cell 4.5× as long as wide, submarginal cell 2.0–2.2× as long as wide, first subdiscal cell 3.1–3.3× as long as wide (Figs <xref ref-type="fig" rid="F13">95</xref>, <xref ref-type="fig" rid="F13">101</xref>). Hind wing 5.2× as long as wide, vein 1-M 0.5× as long as M+CU, 1.2× as long as 1r-m; m-cu absent.</p><p><bold><italic>Legs</italic></bold>: Hind femur 4.2–4.3× as long as wide. Hind tibia 8.6–8.8× as long as wide, 1.2× as long as hind tarsus. First segment of hind tarsus 2.0× as long as second segment (Fig. <xref ref-type="fig" rid="F13">105</xref>).</p><p><bold><italic>Metasoma</italic></bold>: 1.5× as long, and as wide as mesosoma (Fig. <xref ref-type="fig" rid="F13">95</xref>). <abbrev xmlns:xlink="http://www.w3.org/1999/xlink" xlink:title="first metasomal tergite" id="ABBRID0EF4CI" xlink:type="simple">T1</abbrev> rugose–foveolate (Fig. <xref ref-type="fig" rid="F13">104</xref>), 1.9–2.0× as long as wide, apex 1.5× as wide as base. Ovipositor 0.4× as long as metasoma, 1.45× as long as <abbrev xmlns:xlink="http://www.w3.org/1999/xlink" xlink:title="first metasomal tergite" id="ABBRID0EN4CI" xlink:type="simple">T1</abbrev>, 0.9–1.0× as long as hind femur. Ovipositor sheath with some delicate setae (except on 1/3 apical almost glabrous), 0.3–0.4× as long as metasoma, 1.10–1.45× as long as <abbrev xmlns:xlink="http://www.w3.org/1999/xlink" xlink:title="first metasomal tergite" id="ABBRID0ER4CI" xlink:type="simple">T1</abbrev> (Figs <xref ref-type="fig" rid="F13">95</xref>, <xref ref-type="fig" rid="F13">105</xref>).</p><p><bold><italic>Color</italic></bold>: Head dorsally dark brown to brown. Face and clypeus brown to yellowish. Mandibles, antennae, and legs yellow. Mesosoma entirely yellow or parascutellar area and metanotum brown. Metasoma brown to light brown, except <abbrev xmlns:xlink="http://www.w3.org/1999/xlink" xlink:title="first metasomal tergite" id="ABBRID0EE5CI" xlink:type="simple">T1</abbrev> brown to yellow and ovipositor yellow. Wings hyaline, veins brown.</p><p><bold>Male.</bold> Body length 2.8 mm. Head 1.45× as wide as mesosoma. Face 1.8× as wide as clypeus. Clypeus 2.0× as wide as high. <abbrev xmlns:xlink="http://www.w3.org/1999/xlink" xlink:title="first flagellar segment" id="ABBRID0EM5CI" xlink:type="simple">F1</abbrev> 3.1× as long as wide. <abbrev xmlns:xlink="http://www.w3.org/1999/xlink" xlink:title="third flagellar segment" id="ABBRID0EQ5CI" xlink:type="simple">F3</abbrev> 2.05× as long as wide. Prescutellar depression with lateral carinae complete, weak. Fore wing vein (r+3-SR) 4.8× as long as r-m, SR1 1.9× as long as (r+3-SR), marginal cell 4.2× as long as wide, first subdiscal cell 2.9× as long as wide. Hind tibia 8.9× as long as wide. Metasoma 2.0× as long as mesosoma. Head brown, except mandibles yellow; mesosoma and metasoma light brown.</p></tp:treatment-sec><tp:treatment-sec sec-type="etymology" id="SECID0EU5CI"><title>Etymology.</title><p>The species name <italic>verae</italic> is a genitive noun, named after Vera Cristina Silva, one of the collectors of the type material for this species.</p></tp:treatment-sec><tp:treatment-sec sec-type="distribution" id="SECID0EE6CI"><title>Distribution.</title><p>Chile.</p></tp:treatment-sec></tp:taxon-treatment>
